# Supplementary material for: Organizational Principles of the Primate Cerebral Cortex at the Single‐Cell Level
Source: Adv Sci (Weinh). 2025 Jan 23;12(11):2411041. doi: 10.1002/advs.202411041 (PMC11923899; doi:10.1002/advs.202411041)
Supplement: Supplementary file 2 — Supplemental Tables 1‐4 [file ADVS-12-2411041-s001.xlsx]

## Sheet: Table S1
Table S1. Basic information of neuronal clusters.
Slide number	Layer	Cortical region	Cluster ID	Number of neurons	Number of excitatory neurons	Number of inhibitory neurons	Cluster type	E-I ratio
T100	l1	V2	Cluster 1	8	8	0	Excitatory neuronal cluster	NaN
T100	l1	V2	Cluster 2	5	5	0	Excitatory neuronal cluster	NaN
T100	l1	V2,V3d	Cluster 3	121	90	31	Excitatory neuronal cluster	2.90323
T100	l1	V2,V3d	Cluster 4	260	185	75	Excitatory neuronal cluster	2.46667
T100	l1	V2	Cluster 5	12	10	2	Excitatory neuronal cluster	5
T100	l1	V2,DP	Cluster 6	9	8	1	Excitatory neuronal cluster	8
T100	l1	V2,V3d	Cluster 7	21	15	6	Excitatory neuronal cluster	2.5
T100	l1	V2	Cluster 8	5	5	0	Excitatory neuronal cluster	NaN
T100	l1	V3d,V2	Cluster 9	121	88	33	Excitatory neuronal cluster	2.66667
T100	l1	DP	Cluster 10	35	24	11	Excitatory neuronal cluster	2.18182
T100	l1	V2	Cluster 11	9	8	1	Excitatory neuronal cluster	8
T100	l1	V2	Cluster 12	54	38	16	Excitatory neuronal cluster	2.375
T100	l1	V2	Cluster 13	20	15	5	Excitatory neuronal cluster	3
T100	l1	V2	Cluster 14	5	5	0	Excitatory neuronal cluster	NaN
T100	l1	V2,V3d	Cluster 15	34	27	7	Excitatory neuronal cluster	3.85714
T100	l1	V2,V3d	Cluster 16	20	17	3	Excitatory neuronal cluster	5.66667
T100	l1	V2	Cluster 17	29	20	9	Excitatory neuronal cluster	2.22222
T100	l1	V3d	Cluster 18	18	13	5	Excitatory neuronal cluster	2.6
T100	l1	V2,V3d	Cluster 19	52	37	15	Excitatory neuronal cluster	2.46667
T100	l1	V2	Cluster 20	38	29	9	Excitatory neuronal cluster	3.22222
T100	l1	DP,V2	Cluster 21	23	19	4	Excitatory neuronal cluster	4.75
T100	l1	V2	Cluster 22	269	210	59	Excitatory neuronal cluster	3.55932
T100	l1	V2	Cluster 23	6	6	0	Excitatory neuronal cluster	NaN
T100	l1	V2	Cluster 24	41	31	10	Excitatory neuronal cluster	3.1
T100	l1	V2	Cluster 25	46	33	13	Excitatory neuronal cluster	2.53846
T100	l1	V2	Cluster 26	96	63	33	Excitatory neuronal cluster	1.90909
T100	l1	V2	Cluster 27	5	5	0	Excitatory neuronal cluster	NaN
T100	l1	V1	Cluster 28	60	43	17	Excitatory neuronal cluster	2.52941
T100	l1	V1,V2	Cluster 29	240	173	67	Excitatory neuronal cluster	2.58209
T100	l1	V2	Cluster 30	19	15	4	Excitatory neuronal cluster	3.75
T100	l1	V2	Cluster 31	9	8	1	Excitatory neuronal cluster	8
T100	l1	V1	Cluster 32	17	13	4	Excitatory neuronal cluster	3.25
T100	l1	V1	Cluster 33	5	5	0	Excitatory neuronal cluster	NaN
T100	l1	V2,V1	Cluster 34	62	42	20	Excitatory neuronal cluster	2.1
T100	l1	V2	Cluster 35	39	29	10	Excitatory neuronal cluster	2.9
T100	l1	V2	Cluster 36	6	6	0	Excitatory neuronal cluster	NaN
T100	l1	V2	Cluster 37	70	50	20	Excitatory neuronal cluster	2.5
T100	l1	V2	Cluster 38	24	19	5	Excitatory neuronal cluster	3.8
T100	l1	V2	Cluster 39	36	27	9	Excitatory neuronal cluster	3
T100	l1	V2	Cluster 40	7	7	0	Excitatory neuronal cluster	NaN
T100	l1	V2	Cluster 41	13	10	3	Excitatory neuronal cluster	3.33333
T100	l1	V2	Cluster 42	21	16	5	Excitatory neuronal cluster	3.2
T100	l1	V2	Cluster 43	92	71	21	Excitatory neuronal cluster	3.38095
T100	l1	V2,V1	Cluster 44	69	48	21	Excitatory neuronal cluster	2.28571
T100	l1	V2	Cluster 45	14	12	2	Excitatory neuronal cluster	6
T100	l1	V2	Cluster 46	9	8	1	Excitatory neuronal cluster	8
T100	l1	V2	Cluster 47	5	5	0	Excitatory neuronal cluster	NaN
T100	l1	V3v	Cluster 48	34	25	9	Excitatory neuronal cluster	2.77778
T100	l1	V2	Cluster 49	21	16	5	Excitatory neuronal cluster	3.2
T100	l1	V3v	Cluster 50	61	44	17	Excitatory neuronal cluster	2.58824
T100	l1	V3v	Cluster 51	28	21	7	Excitatory neuronal cluster	3
T100	l1	V3v	Cluster 52	17	14	3	Excitatory neuronal cluster	4.66667
T100	l1	V3v	Cluster 53	13	11	2	Excitatory neuronal cluster	5.5
T100	l2	V2	Cluster 54	1571	1304	267	Excitatory neuronal cluster	4.8839
T100	l2	V2	Cluster 55	180	159	21	Excitatory neuronal cluster	7.57143
T100	l2	V2	Cluster 56	143	124	19	Excitatory neuronal cluster	6.52632
T100	l2	V2	Cluster 57	44	41	3	Excitatory neuronal cluster	13.6667
T100	l2	V3d	Cluster 58	164	145	19	Excitatory neuronal cluster	7.63158
T100	l2	V2	Cluster 59	1964	1635	329	Excitatory neuronal cluster	4.9696
T100	l2	V3d,V2	Cluster 60	243	206	37	Excitatory neuronal cluster	5.56757
T100	l2	DP	Cluster 61	180	156	24	Excitatory neuronal cluster	6.5
T100	l2	V3d	Cluster 62	49	45	4	Excitatory neuronal cluster	11.25
T100	l2	DP	Cluster 63	454	382	72	Excitatory neuronal cluster	5.30556
T100	l2	V2	Cluster 64	6037	5019	1018	Excitatory neuronal cluster	4.93026
T100	l2	V2	Cluster 65	33	31	2	Excitatory neuronal cluster	15.5
T100	l2	V2,V3d	Cluster 66	103	94	9	Excitatory neuronal cluster	10.4444
T100	l2	DP	Cluster 67	618	509	109	Excitatory neuronal cluster	4.66972
T100	l2	DP	Cluster 68	691	576	115	Excitatory neuronal cluster	5.0087
T100	l2	V3d	Cluster 69	187	161	26	Excitatory neuronal cluster	6.19231
T100	l2	V3d,V2	Cluster 70	142	121	21	Excitatory neuronal cluster	5.7619
T100	l2	DP	Cluster 71	75	67	8	Excitatory neuronal cluster	8.375
T100	l2	V2	Cluster 72	85	75	10	Excitatory neuronal cluster	7.5
T100	l2	DP	Cluster 73	24	23	1	Excitatory neuronal cluster	23
T100	l2	V2	Cluster 74	6045	5039	1006	Excitatory neuronal cluster	5.00895
T100	l2	V2	Cluster 75	46	42	4	Excitatory neuronal cluster	10.5
T100	l2	V2	Cluster 76	296	251	45	Excitatory neuronal cluster	5.57778
T100	l2	V2	Cluster 77	120	107	13	Excitatory neuronal cluster	8.23077
T100	l2	V2	Cluster 78	706	592	114	Excitatory neuronal cluster	5.19298
T100	l2	V3d	Cluster 79	387	324	63	Excitatory neuronal cluster	5.14286
T100	l2	V3d	Cluster 80	201	175	26	Excitatory neuronal cluster	6.73077
T100	l2	V2	Cluster 81	51	47	4	Excitatory neuronal cluster	11.75
T100	l2	V2	Cluster 82	2234	1862	372	Excitatory neuronal cluster	5.00538
T100	l2	V2	Cluster 83	127	110	17	Excitatory neuronal cluster	6.47059
T100	l2	V3d	Cluster 84	105	93	12	Excitatory neuronal cluster	7.75
T100	l2	V3d	Cluster 85	239	203	36	Excitatory neuronal cluster	5.63889
T100	l2	V2	Cluster 86	115	101	14	Excitatory neuronal cluster	7.21429
T100	l2	V2	Cluster 87	175	150	25	Excitatory neuronal cluster	6
T100	l2	V2	Cluster 88	52	47	5	Excitatory neuronal cluster	9.4
T100	l2	V3d	Cluster 89	258	218	40	Excitatory neuronal cluster	5.45
T100	l2	V2	Cluster 90	441	371	70	Excitatory neuronal cluster	5.3
T100	l2	V2	Cluster 91	30	28	2	Excitatory neuronal cluster	14
T100	l2	V2	Cluster 92	77	69	8	Excitatory neuronal cluster	8.625
T100	l2	V3d	Cluster 93	75	65	10	Excitatory neuronal cluster	6.5
T100	l2	V2	Cluster 94	882	751	131	Excitatory neuronal cluster	5.73282
T100	l2	V2	Cluster 95	146	128	18	Excitatory neuronal cluster	7.11111
T100	l2	V2	Cluster 96	43	40	3	Excitatory neuronal cluster	13.3333
T100	l2	V2	Cluster 97	98	88	10	Excitatory neuronal cluster	8.8
T100	l2	V2	Cluster 98	393	340	53	Excitatory neuronal cluster	6.41509
T100	l2	V2	Cluster 99	350	300	50	Excitatory neuronal cluster	6
T100	l2	V2	Cluster 100	62	56	6	Excitatory neuronal cluster	9.33333
T100	l2	V2	Cluster 101	60	53	7	Excitatory neuronal cluster	7.57143
T100	l2	V1	Cluster 102	333	285	48	Excitatory neuronal cluster	5.9375
T100	l2	V2	Cluster 103	72	65	7	Excitatory neuronal cluster	9.28571
T100	l2	V2	Cluster 104	159	137	22	Excitatory neuronal cluster	6.22727
T100	l2	V1	Cluster 105	472	403	69	Excitatory neuronal cluster	5.84058
T100	l2	V2	Cluster 106	169	149	20	Excitatory neuronal cluster	7.45
T100	l2	V1	Cluster 107	80	71	9	Excitatory neuronal cluster	7.88889
T100	l2	V2,V1	Cluster 108	1735	1482	253	Excitatory neuronal cluster	5.85771
T100	l2	V1	Cluster 109	234	201	33	Excitatory neuronal cluster	6.09091
T100	l2	V1,V2	Cluster 110	71	64	7	Excitatory neuronal cluster	9.14286
T100	l2	V1	Cluster 111	31	30	1	Excitatory neuronal cluster	30
T100	l2	V2	Cluster 112	16	16	0	Excitatory neuronal cluster	NaN
T100	l2	V2	Cluster 113	199	169	30	Excitatory neuronal cluster	5.63333
T100	l2	V1,V2	Cluster 114	498	432	66	Excitatory neuronal cluster	6.54545
T100	l2	V1,V2	Cluster 115	372	320	52	Excitatory neuronal cluster	6.15385
T100	l2	V2	Cluster 116	144	125	19	Excitatory neuronal cluster	6.57895
T100	l2	V2	Cluster 117	154	133	21	Excitatory neuronal cluster	6.33333
T100	l2	V2	Cluster 118	76	68	8	Excitatory neuronal cluster	8.5
T100	l2	V2	Cluster 119	201	179	22	Excitatory neuronal cluster	8.13636
T100	l2	V2	Cluster 120	297	259	38	Excitatory neuronal cluster	6.81579
T100	l2	V1	Cluster 121	22	21	1	Excitatory neuronal cluster	21
T100	l2	V2	Cluster 122	69	62	7	Excitatory neuronal cluster	8.85714
T100	l2	V2	Cluster 123	505	429	76	Excitatory neuronal cluster	5.64474
T100	l2	V2	Cluster 124	46	43	3	Excitatory neuronal cluster	14.3333
T100	l2	V2	Cluster 125	41	38	3	Excitatory neuronal cluster	12.6667
T100	l2	V2	Cluster 126	246	209	37	Excitatory neuronal cluster	5.64865
T100	l2	V2	Cluster 127	269	226	43	Excitatory neuronal cluster	5.25581
T100	l2	V2	Cluster 128	77	69	8	Excitatory neuronal cluster	8.625
T100	l2	V2	Cluster 129	372	322	50	Excitatory neuronal cluster	6.44
T100	l2	V2	Cluster 130	17	17	0	Excitatory neuronal cluster	NaN
T100	l2	V2	Cluster 131	86	77	9	Excitatory neuronal cluster	8.55556
T100	l2	V2	Cluster 132	38	35	3	Excitatory neuronal cluster	11.6667
T100	l2	V3v	Cluster 133	125	109	16	Excitatory neuronal cluster	6.8125
T100	l2	V2	Cluster 134	187	160	27	Excitatory neuronal cluster	5.92593
T100	l2	V3v	Cluster 135	54	49	5	Excitatory neuronal cluster	9.8
T100	l2	V2	Cluster 136	211	184	27	Excitatory neuronal cluster	6.81481
T100	l2	V3v	Cluster 137	15	15	0	Excitatory neuronal cluster	NaN
T100	l2	V2,V3v	Cluster 138	637	542	95	Excitatory neuronal cluster	5.70526
T100	l2	V3v	Cluster 139	102	89	13	Excitatory neuronal cluster	6.84615
T100	l2	V3v	Cluster 140	35	33	2	Excitatory neuronal cluster	16.5
T100	l3	V3d	Cluster 141	121	110	11	Excitatory neuronal cluster	10
T100	l3	V3d	Cluster 142	1639	1442	197	Excitatory neuronal cluster	7.3198
T100	l3	V2,V3d	Cluster 143	874	781	93	Excitatory neuronal cluster	8.39785
T100	l3	V3d	Cluster 144	106	101	5	Excitatory neuronal cluster	20.2
T100	l3	V3d	Cluster 145	97	89	8	Excitatory neuronal cluster	11.125
T100	l3	V2	Cluster 146	2962	2617	345	Excitatory neuronal cluster	7.58551
T100	l3	V3d	Cluster 147	109	99	10	Excitatory neuronal cluster	9.9
T100	l3	V3d	Cluster 148	2642	2353	289	Excitatory neuronal cluster	8.14187
T100	l3	V3d	Cluster 149	19	19	0	Excitatory neuronal cluster	NaN
T100	l3	V3d	Cluster 150	41	40	1	Excitatory neuronal cluster	40
T100	l3	V2	Cluster 151	599	530	69	Excitatory neuronal cluster	7.68116
T100	l3	V2	Cluster 152	20	20	0	Excitatory neuronal cluster	NaN
T100	l3	V2	Cluster 153	211	189	22	Excitatory neuronal cluster	8.59091
T100	l3	V2	Cluster 154	398	351	47	Excitatory neuronal cluster	7.46809
T100	l3	V2	Cluster 155	22	22	0	Excitatory neuronal cluster	NaN
T100	l3	V2	Cluster 156	19	19	0	Excitatory neuronal cluster	NaN
T100	l3	V2	Cluster 157	6620	5864	756	Excitatory neuronal cluster	7.75661
T100	l3	V3d	Cluster 158	90	83	7	Excitatory neuronal cluster	11.8571
T100	l3	V2	Cluster 159	99	91	8	Excitatory neuronal cluster	11.375
T100	l3	V2	Cluster 160	539	477	62	Excitatory neuronal cluster	7.69355
T100	l3	V2	Cluster 161	1820	1612	208	Excitatory neuronal cluster	7.75
T100	l3	V2	Cluster 162	111	101	10	Excitatory neuronal cluster	10.1
T100	l3	V2	Cluster 163	278	247	31	Excitatory neuronal cluster	7.96774
T100	l3	V2	Cluster 164	496	448	48	Excitatory neuronal cluster	9.33333
T100	l3	V2	Cluster 165	331	295	36	Excitatory neuronal cluster	8.19444
T100	l3	V2	Cluster 166	94	87	7	Excitatory neuronal cluster	12.4286
T100	l3	V2	Cluster 167	118	109	9	Excitatory neuronal cluster	12.1111
T100	l3	V2	Cluster 168	384	342	42	Excitatory neuronal cluster	8.14286
T100	l3	V2	Cluster 169	228	210	18	Excitatory neuronal cluster	11.6667
T100	l3	V1	Cluster 170	477	421	56	Excitatory neuronal cluster	7.51786
T100	l3	V2	Cluster 171	34	34	0	Excitatory neuronal cluster	NaN
T100	l3	V2,V1	Cluster 172	325	292	33	Excitatory neuronal cluster	8.84848
T100	l3	V2	Cluster 173	20	20	0	Excitatory neuronal cluster	NaN
T100	l3	V2	Cluster 174	612	547	65	Excitatory neuronal cluster	8.41538
T100	l3	V1	Cluster 175	11257	9983	1274	Excitatory neuronal cluster	7.83595
T100	l3	V2	Cluster 176	295	265	30	Excitatory neuronal cluster	8.83333
T100	l3	V2	Cluster 177	343	300	43	Excitatory neuronal cluster	6.97674
T100	l3	V2	Cluster 178	792	698	94	Excitatory neuronal cluster	7.42553
T100	l3	V2	Cluster 179	1378	1221	157	Excitatory neuronal cluster	7.77707
T100	l3	V1,V2	Cluster 180	1198	1061	137	Excitatory neuronal cluster	7.74453
T100	l3	V2	Cluster 181	77	74	3	Excitatory neuronal cluster	24.6667
T100	l3	V1	Cluster 182	22	22	0	Excitatory neuronal cluster	NaN
T100	l3	V2	Cluster 183	19	19	0	Excitatory neuronal cluster	NaN
T100	l3	V2	Cluster 184	19	19	0	Excitatory neuronal cluster	NaN
T100	l3	V1	Cluster 185	415	362	53	Excitatory neuronal cluster	6.83019
T100	l3	V2	Cluster 186	181	163	18	Excitatory neuronal cluster	9.05556
T100	l3	V2	Cluster 187	449	403	46	Excitatory neuronal cluster	8.76087
T100	l3	V2	Cluster 188	397	350	47	Excitatory neuronal cluster	7.44681
T100	l3	V2	Cluster 189	252	230	22	Excitatory neuronal cluster	10.4545
T100	l3	V2	Cluster 190	20	20	0	Excitatory neuronal cluster	NaN
T100	l3	V2	Cluster 191	643	573	70	Excitatory neuronal cluster	8.18571
T100	l3	V1	Cluster 192	701	620	81	Excitatory neuronal cluster	7.65432
T100	l3	V2	Cluster 193	95	89	6	Excitatory neuronal cluster	14.8333
T100	l3	V2	Cluster 194	184	164	20	Excitatory neuronal cluster	8.2
T100	l3	V2	Cluster 195	76	71	5	Excitatory neuronal cluster	14.2
T100	l3	V2	Cluster 196	289	257	32	Excitatory neuronal cluster	8.03125
T100	l3	V2	Cluster 197	511	453	58	Excitatory neuronal cluster	7.81034
T100	l3	V2	Cluster 198	86	80	6	Excitatory neuronal cluster	13.3333
T100	l3	V2	Cluster 199	432	384	48	Excitatory neuronal cluster	8
T100	l3	V2	Cluster 200	208	185	23	Excitatory neuronal cluster	8.04348
T100	l3	V2	Cluster 201	206	187	19	Excitatory neuronal cluster	9.84211
T100	l3	V2	Cluster 202	709	625	84	Excitatory neuronal cluster	7.44048
T100	l3	V2	Cluster 203	718	633	85	Excitatory neuronal cluster	7.44706
T100	l3	V2	Cluster 204	261	237	24	Excitatory neuronal cluster	9.875
T100	l3	V2	Cluster 205	2931	2571	360	Excitatory neuronal cluster	7.14167
T100	l3	V2	Cluster 206	234	210	24	Excitatory neuronal cluster	8.75
T100	l3	V2,V3v	Cluster 207	1129	994	135	Excitatory neuronal cluster	7.36296
T100	l3	V2	Cluster 208	31	30	1	Excitatory neuronal cluster	30
T100	l3	V2	Cluster 209	113	104	9	Excitatory neuronal cluster	11.5556
T100	l3	V3v	Cluster 210	134	122	12	Excitatory neuronal cluster	10.1667
T100	l3	V3v	Cluster 211	632	562	70	Excitatory neuronal cluster	8.02857
T100	l3	V3v	Cluster 212	34	33	1	Excitatory neuronal cluster	33
T100	l3	V3v,V2	Cluster 213	21	21	0	Excitatory neuronal cluster	NaN
T100	l4	V3d	Cluster 214	235	224	11	Excitatory neuronal cluster	20.3636
T100	l4	V3d	Cluster 215	26	26	0	Excitatory neuronal cluster	NaN
T100	l4	V3d	Cluster 216	88	85	3	Excitatory neuronal cluster	28.3333
T100	l4	V3d	Cluster 217	136	127	9	Excitatory neuronal cluster	14.1111
T100	l4	V3d	Cluster 218	72	70	2	Excitatory neuronal cluster	35
T100	l4	V2	Cluster 219	801	732	69	Excitatory neuronal cluster	10.6087
T100	l4	V3d	Cluster 220	30	30	0	Excitatory neuronal cluster	NaN
T100	l4	V2	Cluster 221	1296	1190	106	Excitatory neuronal cluster	11.2264
T100	l4	V2	Cluster 222	184	173	11	Excitatory neuronal cluster	15.7273
T100	l4	V2	Cluster 223	389	356	33	Excitatory neuronal cluster	10.7879
T100	l4	V3d	Cluster 224	43	42	1	Excitatory neuronal cluster	42
T100	l4	V2	Cluster 225	178	165	13	Excitatory neuronal cluster	12.6923
T100	l4	V2	Cluster 226	318	292	26	Excitatory neuronal cluster	11.2308
T100	l4	V2	Cluster 227	103	97	6	Excitatory neuronal cluster	16.1667
T100	l4	V2	Cluster 228	51	49	2	Excitatory neuronal cluster	24.5
T100	l4	V2	Cluster 229	566	510	56	Excitatory neuronal cluster	9.10714
T100	l4	V2	Cluster 230	75	72	3	Excitatory neuronal cluster	24
T100	l4	V2	Cluster 231	47	46	1	Excitatory neuronal cluster	46
T100	l4	V1	Cluster 232	381	351	30	Excitatory neuronal cluster	11.7
T100	l4	V2	Cluster 233	135	126	9	Excitatory neuronal cluster	14
T100	l4	V1	Cluster 234	232	213	19	Excitatory neuronal cluster	11.2105
T100	l4	V2	Cluster 235	41	40	1	Excitatory neuronal cluster	40
T100	l4	V2	Cluster 236	251	230	21	Excitatory neuronal cluster	10.9524
T100	l4	V2	Cluster 237	28	28	0	Excitatory neuronal cluster	NaN
T100	l4	V1	Cluster 238	58	56	2	Excitatory neuronal cluster	28
T100	l4	V1	Cluster 239	2059	1891	168	Excitatory neuronal cluster	11.256
T100	l4	V1	Cluster 240	351	320	31	Excitatory neuronal cluster	10.3226
T100	l4	V2	Cluster 241	45	45	0	Excitatory neuronal cluster	NaN
T100	l4	V2	Cluster 242	25	25	0	Excitatory neuronal cluster	NaN
T100	l4	V1	Cluster 243	575	524	51	Excitatory neuronal cluster	10.2745
T100	l4	V1	Cluster 244	239	220	19	Excitatory neuronal cluster	11.5789
T100	l4	V1	Cluster 245	2031	1841	190	Excitatory neuronal cluster	9.68947
T100	l4	V1	Cluster 246	220	203	17	Excitatory neuronal cluster	11.9412
T100	l4	V2	Cluster 247	179	166	13	Excitatory neuronal cluster	12.7692
T100	l4	V1,V2	Cluster 248	73	72	1	Excitatory neuronal cluster	72
T100	l4	V1	Cluster 249	403	368	35	Excitatory neuronal cluster	10.5143
T100	l4	V2	Cluster 250	354	327	27	Excitatory neuronal cluster	12.1111
T100	l4	V2	Cluster 251	176	165	11	Excitatory neuronal cluster	15
T100	l4	V2	Cluster 252	73	70	3	Excitatory neuronal cluster	23.3333
T100	l4	V2	Cluster 253	26	26	0	Excitatory neuronal cluster	NaN
T100	l4	V2	Cluster 254	25	25	0	Excitatory neuronal cluster	NaN
T100	l4	V2	Cluster 255	34	34	0	Excitatory neuronal cluster	NaN
T100	l4	V2	Cluster 256	56	55	1	Excitatory neuronal cluster	55
T100	l4	V2	Cluster 257	93	90	3	Excitatory neuronal cluster	30
T100	l4	V2	Cluster 258	43	42	1	Excitatory neuronal cluster	42
T100	l4	V2	Cluster 259	123	117	6	Excitatory neuronal cluster	19.5
T100	l4	V2	Cluster 260	185	173	12	Excitatory neuronal cluster	14.4167
T100	l4	V2	Cluster 261	173	159	14	Excitatory neuronal cluster	11.3571
T100	l4	V2	Cluster 262	300	282	18	Excitatory neuronal cluster	15.6667
T100	l4	V2	Cluster 263	198	181	17	Excitatory neuronal cluster	10.6471
T100	l4	V2	Cluster 264	151	143	8	Excitatory neuronal cluster	17.875
T100	l4	V2	Cluster 265	241	224	17	Excitatory neuronal cluster	13.1765
T100	l4	V2	Cluster 266	113	107	6	Excitatory neuronal cluster	17.8333
T100	l4	V2	Cluster 267	131	124	7	Excitatory neuronal cluster	17.7143
T100	l4	V2	Cluster 268	58	56	2	Excitatory neuronal cluster	28
T100	l4	V2	Cluster 269	24	24	0	Excitatory neuronal cluster	NaN
T100	l4	V2,V3v	Cluster 270	177	165	12	Excitatory neuronal cluster	13.75
T100	l4	V3v,V2	Cluster 271	304	279	25	Excitatory neuronal cluster	11.16
T100	l4	V3v	Cluster 272	55	53	2	Excitatory neuronal cluster	26.5
T100	l4	V3v	Cluster 273	309	280	29	Excitatory neuronal cluster	9.65517
T100	l4	V3v	Cluster 274	317	294	23	Excitatory neuronal cluster	12.7826
T100	l5	V3d	Cluster 275	629	578	51	Excitatory neuronal cluster	11.3333
T100	l5	V2,V3d	Cluster 276	2471	2288	183	Excitatory neuronal cluster	12.5027
T100	l5	V3d	Cluster 277	457	424	33	Excitatory neuronal cluster	12.8485
T100	l5	V2	Cluster 278	1468	1352	116	Excitatory neuronal cluster	11.6552
T100	l5	V3d	Cluster 279	131	123	8	Excitatory neuronal cluster	15.375
T100	l5	V2	Cluster 280	117	110	7	Excitatory neuronal cluster	15.7143
T100	l5	V2	Cluster 281	106	102	4	Excitatory neuronal cluster	25.5
T100	l5	V3d	Cluster 282	40	40	0	Excitatory neuronal cluster	NaN
T100	l5	V2	Cluster 283	49	49	0	Excitatory neuronal cluster	NaN
T100	l5	V2	Cluster 284	44	43	1	Excitatory neuronal cluster	43
T100	l5	V1	Cluster 285	45	44	1	Excitatory neuronal cluster	44
T100	l5	V2	Cluster 286	27	27	0	Excitatory neuronal cluster	NaN
T100	l5	V1	Cluster 287	92	88	4	Excitatory neuronal cluster	22
T100	l5	V1	Cluster 288	95	92	3	Excitatory neuronal cluster	30.6667
T100	l5	V1	Cluster 289	94	88	6	Excitatory neuronal cluster	14.6667
T100	l5	V2	Cluster 290	29	29	0	Excitatory neuronal cluster	NaN
T100	l5	V1	Cluster 291	34	34	0	Excitatory neuronal cluster	NaN
T100	l5	V2	Cluster 292	217	204	13	Excitatory neuronal cluster	15.6923
T100	l5	V2	Cluster 293	314	290	24	Excitatory neuronal cluster	12.0833
T100	l5	V2	Cluster 294	30	30	0	Excitatory neuronal cluster	NaN
T100	l5	V1	Cluster 295	72	69	3	Excitatory neuronal cluster	23
T100	l5	V1	Cluster 296	146	139	7	Excitatory neuronal cluster	19.8571
T100	l5	V1	Cluster 297	303	282	21	Excitatory neuronal cluster	13.4286
T100	l5	V2	Cluster 298	26	26	0	Excitatory neuronal cluster	NaN
T100	l5	V2	Cluster 299	181	170	11	Excitatory neuronal cluster	15.4545
T100	l5	V1	Cluster 300	101	95	6	Excitatory neuronal cluster	15.8333
T100	l5	V2	Cluster 301	276	253	23	Excitatory neuronal cluster	11
T100	l5	V1	Cluster 302	192	179	13	Excitatory neuronal cluster	13.7692
T100	l5	V2	Cluster 303	144	135	9	Excitatory neuronal cluster	15
T100	l5	V2	Cluster 304	69	66	3	Excitatory neuronal cluster	22
T100	l5	V2	Cluster 305	144	137	7	Excitatory neuronal cluster	19.5714
T100	l5	V1	Cluster 306	98	93	5	Excitatory neuronal cluster	18.6
T100	l5	V2	Cluster 307	51	50	1	Excitatory neuronal cluster	50
T100	l5	V2	Cluster 308	56	54	2	Excitatory neuronal cluster	27
T100	l5	V2	Cluster 309	74	71	3	Excitatory neuronal cluster	23.6667
T100	l5	V2	Cluster 310	30	30	0	Excitatory neuronal cluster	NaN
T100	l5	V2	Cluster 311	92	88	4	Excitatory neuronal cluster	22
T100	l5	V2	Cluster 312	355	331	24	Excitatory neuronal cluster	13.7917
T100	l5	V2	Cluster 313	417	388	29	Excitatory neuronal cluster	13.3793
T100	l5	V2	Cluster 314	66	63	3	Excitatory neuronal cluster	21
T100	l5	V2	Cluster 315	126	118	8	Excitatory neuronal cluster	14.75
T100	l5	V2	Cluster 316	100	95	5	Excitatory neuronal cluster	19
T100	l6	V3d	Cluster 317	417	394	23	Excitatory neuronal cluster	17.1304
T100	l6	V3d,V2	Cluster 318	791	743	48	Excitatory neuronal cluster	15.4792
T100	l6	V2	Cluster 319	343	329	14	Excitatory neuronal cluster	23.5
T100	l6	V2	Cluster 320	1345	1254	91	Excitatory neuronal cluster	13.7802
T100	l6	V2	Cluster 321	716	675	41	Excitatory neuronal cluster	16.4634
T100	l6	V1	Cluster 322	372	354	18	Excitatory neuronal cluster	19.6667
T100	l6	V2	Cluster 323	48	48	0	Excitatory neuronal cluster	NaN
T100	l6	V2	Cluster 324	57	57	0	Excitatory neuronal cluster	NaN
T100	l6	V2	Cluster 325	301	281	20	Excitatory neuronal cluster	14.05
T100	l6	V1	Cluster 326	998	942	56	Excitatory neuronal cluster	16.8214
T100	l6	V2	Cluster 327	33	33	0	Excitatory neuronal cluster	NaN
T100	l6	V2	Cluster 328	76	74	2	Excitatory neuronal cluster	37
T100	l6	V1,V2	Cluster 329	276	268	8	Excitatory neuronal cluster	33.5
T100	l6	V1	Cluster 330	114	109	5	Excitatory neuronal cluster	21.8
T100	l6	V2	Cluster 331	424	399	25	Excitatory neuronal cluster	15.96
T100	l6	V1,V2	Cluster 332	522	493	29	Excitatory neuronal cluster	17
T100	l6	V2	Cluster 333	124	121	3	Excitatory neuronal cluster	40.3333
T100	l6	V2	Cluster 334	32	32	0	Excitatory neuronal cluster	NaN
T100	l6	V2	Cluster 335	63	62	1	Excitatory neuronal cluster	62
T100	l6	V1	Cluster 336	249	234	15	Excitatory neuronal cluster	15.6
T100	l6	V1	Cluster 337	256	242	14	Excitatory neuronal cluster	17.2857
T100	l6	V1,V2	Cluster 338	227	213	14	Excitatory neuronal cluster	15.2143
T100	l6	V1	Cluster 339	286	270	16	Excitatory neuronal cluster	16.875
T100	l6	V2	Cluster 340	69	67	2	Excitatory neuronal cluster	33.5
T100	l6	V1	Cluster 341	337	322	15	Excitatory neuronal cluster	21.4667
T100	l6	V1	Cluster 342	575	537	38	Excitatory neuronal cluster	14.1316
T100	l6	V2	Cluster 343	155	149	6	Excitatory neuronal cluster	24.8333
T100	l6	V2	Cluster 344	114	110	4	Excitatory neuronal cluster	27.5
T100	l6	V2	Cluster 345	92	89	3	Excitatory neuronal cluster	29.6667
T100	l6	V2	Cluster 346	444	414	30	Excitatory neuronal cluster	13.8
T100	l6	V2	Cluster 347	114	110	4	Excitatory neuronal cluster	27.5
T100	l6	V1,V2	Cluster 348	450	425	25	Excitatory neuronal cluster	17
T100	l6	V2	Cluster 349	149	143	6	Excitatory neuronal cluster	23.8333
T100	l6	V2	Cluster 350	181	172	9	Excitatory neuronal cluster	19.1111
T100	l6	V2	Cluster 351	201	190	11	Excitatory neuronal cluster	17.2727
T100	l6	V2	Cluster 352	52	51	1	Excitatory neuronal cluster	51
T100	l6	V2	Cluster 353	106	103	3	Excitatory neuronal cluster	34.3333
T100	l6	V2	Cluster 354	219	207	12	Excitatory neuronal cluster	17.25
T100	l6	V3v,V2	Cluster 355	103	98	5	Excitatory neuronal cluster	19.6
T100	l6	V3v,V2	Cluster 356	319	299	20	Excitatory neuronal cluster	14.95
T100	l6	V3v	Cluster 357	354	340	14	Excitatory neuronal cluster	24.2857
T100	l6	V3v	Cluster 358	55	54	1	Excitatory neuronal cluster	54
T101	l1	F7	Cluster 1	26	18	8	Excitatory neuronal cluster	2.25
T101	l1	F6	Cluster 2	6	4	2	Excitatory neuronal cluster	2
T101	l1	F6	Cluster 3	22	9	13	Excitatory neuronal cluster	0.692308
T101	l1	F7	Cluster 4	20	12	8	Excitatory neuronal cluster	1.5
T101	l1	F6	Cluster 5	6	4	2	Excitatory neuronal cluster	2
T101	l1	F6	Cluster 6	10	6	4	Excitatory neuronal cluster	1.5
T101	l1	F6,24b	Cluster 7	23	11	12	Excitatory neuronal cluster	0.916667
T101	l1	F6	Cluster 8	6	4	2	Excitatory neuronal cluster	2
T101	l1	46v,8Av	Cluster 9	11	6	5	Excitatory neuronal cluster	1.2
T101	l1	46v,46d	Cluster 10	28	12	16	Excitatory neuronal cluster	0.75
T101	l1	24b	Cluster 11	6	4	2	Excitatory neuronal cluster	2
T101	l1	46v	Cluster 12	9	5	4	Excitatory neuronal cluster	1.25
T101	l1	8Av	Cluster 13	31	16	15	Excitatory neuronal cluster	1.06667
T101	l1	46v,46d	Cluster 14	11	6	5	Excitatory neuronal cluster	1.2
T101	l1	46v,46d	Cluster 15	47	23	24	Excitatory neuronal cluster	0.958333
T101	l1	8Av	Cluster 16	13	7	6	Excitatory neuronal cluster	1.16667
T101	l1	44,45b	Cluster 17	38	17	21	Excitatory neuronal cluster	0.809524
T101	l1	F5	Cluster 18	11	6	5	Excitatory neuronal cluster	1.2
T101	l1	F5	Cluster 19	8	5	3	Excitatory neuronal cluster	1.66667
T101	l1	24a	Cluster 20	12	6	6	Excitatory neuronal cluster	1
T101	l1	F5,44	Cluster 21	61	27	34	Excitatory neuronal cluster	0.794118
T101	l1	32	Cluster 22	15	9	6	Excitatory neuronal cluster	1.5
T101	l1	10mc	Cluster 23	20	12	8	Excitatory neuronal cluster	1.5
T101	l1	F5	Cluster 24	8	5	3	Excitatory neuronal cluster	1.66667
T101	l1	10mc	Cluster 25	13	7	6	Excitatory neuronal cluster	1.16667
T101	l1	13m,13b	Cluster 26	13	7	6	Excitatory neuronal cluster	1.16667
T101	l1	13b,13m	Cluster 27	16	8	8	Excitatory neuronal cluster	1
T101	l1	Iai	Cluster 28	14	8	6	Excitatory neuronal cluster	1.33333
T101	l1	13m	Cluster 29	22	11	11	Excitatory neuronal cluster	1
T101	l1	Iai	Cluster 30	9	5	4	Excitatory neuronal cluster	1.25
T101	l1	14c	Cluster 31	13	6	7	Excitatory neuronal cluster	0.857143
T101	l1	PrCO	Cluster 32	4	4	0	Excitatory neuronal cluster	NaN
T101	l1	Iai	Cluster 33	16	8	8	Excitatory neuronal cluster	1
T101	l1	Iai	Cluster 34	19	9	10	Excitatory neuronal cluster	0.9
T101	l1	PrCO	Cluster 35	6	4	2	Excitatory neuronal cluster	2
T101	l1	13a	Cluster 36	3	3	0	Excitatory neuronal cluster	NaN
T101	l2	F7	Cluster 37	110	88	22	Excitatory neuronal cluster	4
T101	l2	F7	Cluster 38	30	27	3	Excitatory neuronal cluster	9
T101	l2	F7	Cluster 39	174	141	33	Excitatory neuronal cluster	4.27273
T101	l2	F7	Cluster 40	42	37	5	Excitatory neuronal cluster	7.4
T101	l2	F6	Cluster 41	22	20	2	Excitatory neuronal cluster	10
T101	l2	F7	Cluster 42	210	173	37	Excitatory neuronal cluster	4.67568
T101	l2	F6	Cluster 43	11	11	0	Excitatory neuronal cluster	NaN
T101	l2	8Ad	Cluster 44	386	310	76	Excitatory neuronal cluster	4.07895
T101	l2	F7	Cluster 45	82	68	14	Excitatory neuronal cluster	4.85714
T101	l2	8Ad	Cluster 46	62	52	10	Excitatory neuronal cluster	5.2
T101	l2	8Ad	Cluster 47	69	57	12	Excitatory neuronal cluster	4.75
T101	l2	8Bs	Cluster 48	101	81	20	Excitatory neuronal cluster	4.05
T101	l2	8Bs	Cluster 49	82	69	13	Excitatory neuronal cluster	5.30769
T101	l2	24c,24b,F6	Cluster 50	183	151	32	Excitatory neuronal cluster	4.71875
T101	l2	8Bs	Cluster 51	96	78	18	Excitatory neuronal cluster	4.33333
T101	l2	24c,F6	Cluster 52	158	129	29	Excitatory neuronal cluster	4.44828
T101	l2	46v,46d	Cluster 53	529	430	99	Excitatory neuronal cluster	4.34343
T101	l2	24c	Cluster 54	49	42	7	Excitatory neuronal cluster	6
T101	l2	46d	Cluster 55	23	21	2	Excitatory neuronal cluster	10.5
T101	l2	8Av	Cluster 56	178	145	33	Excitatory neuronal cluster	4.39394
T101	l2	24c	Cluster 57	84	72	12	Excitatory neuronal cluster	6
T101	l2	46d	Cluster 58	64	56	8	Excitatory neuronal cluster	7
T101	l2	24c	Cluster 59	22	20	2	Excitatory neuronal cluster	10
T101	l2	46d	Cluster 60	45	39	6	Excitatory neuronal cluster	6.5
T101	l2	24b	Cluster 61	19	18	1	Excitatory neuronal cluster	18
T101	l2	8Av	Cluster 62	205	167	38	Excitatory neuronal cluster	4.39474
T101	l2	24a	Cluster 63	154	127	27	Excitatory neuronal cluster	4.7037
T101	l2	46v	Cluster 64	88	68	20	Excitatory neuronal cluster	3.4
T101	l2	46d,46v	Cluster 65	53	45	8	Excitatory neuronal cluster	5.625
T101	l2	45b,8Av	Cluster 66	872	698	174	Excitatory neuronal cluster	4.01149
T101	l2	46v	Cluster 67	111	90	21	Excitatory neuronal cluster	4.28571
T101	l2	45b,44	Cluster 68	138	111	27	Excitatory neuronal cluster	4.11111
T101	l2	44	Cluster 69	124	102	22	Excitatory neuronal cluster	4.63636
T101	l2	F5	Cluster 70	161	128	33	Excitatory neuronal cluster	3.87879
T101	l2	32,24a	Cluster 71	10	10	0	Excitatory neuronal cluster	NaN
T101	l2	F5,44	Cluster 72	1559	1238	321	Excitatory neuronal cluster	3.8567
T101	l2	F5	Cluster 73	70	58	12	Excitatory neuronal cluster	4.83333
T101	l2	32	Cluster 74	66	56	10	Excitatory neuronal cluster	5.6
T101	l2	13b,13m	Cluster 75	31	26	5	Excitatory neuronal cluster	5.2
T101	l2	F5	Cluster 76	163	137	26	Excitatory neuronal cluster	5.26923
T101	l2	10mc	Cluster 77	12	12	0	Excitatory neuronal cluster	NaN
T101	l2	13m	Cluster 78	22	21	1	Excitatory neuronal cluster	21
T101	l2	13m,Iai	Cluster 79	83	74	9	Excitatory neuronal cluster	8.22222
T101	l2	PrCO	Cluster 80	176	144	32	Excitatory neuronal cluster	4.5
T101	l2	13b	Cluster 81	14	14	0	Excitatory neuronal cluster	NaN
T101	l2	13m	Cluster 82	60	50	10	Excitatory neuronal cluster	5
T101	l2	14c	Cluster 83	54	46	8	Excitatory neuronal cluster	5.75
T101	l2	PrCO	Cluster 84	114	93	21	Excitatory neuronal cluster	4.42857
T101	l2	14c	Cluster 85	54	45	9	Excitatory neuronal cluster	5
T101	l3	F7	Cluster 86	238	208	30	Excitatory neuronal cluster	6.93333
T101	l3	F7	Cluster 87	188	159	29	Excitatory neuronal cluster	5.48276
T101	l3	F7	Cluster 88	19	19	0	Excitatory neuronal cluster	NaN
T101	l3	F6	Cluster 89	99	88	11	Excitatory neuronal cluster	8
T101	l3	F6	Cluster 90	105	92	13	Excitatory neuronal cluster	7.07692
T101	l3	F7	Cluster 91	523	451	72	Excitatory neuronal cluster	6.26389
T101	l3	F7	Cluster 92	38	35	3	Excitatory neuronal cluster	11.6667
T101	l3	8Ad	Cluster 93	385	328	57	Excitatory neuronal cluster	5.75439
T101	l3	F6	Cluster 94	107	96	11	Excitatory neuronal cluster	8.72727
T101	l3	8Ad	Cluster 95	131	113	18	Excitatory neuronal cluster	6.27778
T101	l3	8Ad,46d	Cluster 96	738	637	101	Excitatory neuronal cluster	6.30693
T101	l3	8Bs,F7	Cluster 97	212	184	28	Excitatory neuronal cluster	6.57143
T101	l3	F6	Cluster 98	136	117	19	Excitatory neuronal cluster	6.15789
T101	l3	F6	Cluster 99	299	262	37	Excitatory neuronal cluster	7.08108
T101	l3	8Bs	Cluster 100	139	120	19	Excitatory neuronal cluster	6.31579
T101	l3	8Bs	Cluster 101	253	222	31	Excitatory neuronal cluster	7.16129
T101	l3	F6	Cluster 102	199	171	28	Excitatory neuronal cluster	6.10714
T101	l3	24c	Cluster 103	152	135	17	Excitatory neuronal cluster	7.94118
T101	l3	46d	Cluster 104	75	67	8	Excitatory neuronal cluster	8.375
T101	l3	46v	Cluster 105	69	61	8	Excitatory neuronal cluster	7.625
T101	l3	8Av,46v	Cluster 106	138	122	16	Excitatory neuronal cluster	7.625
T101	l3	46d	Cluster 107	197	172	25	Excitatory neuronal cluster	6.88
T101	l3	46d	Cluster 108	199	178	21	Excitatory neuronal cluster	8.47619
T101	l3	46v	Cluster 109	693	598	95	Excitatory neuronal cluster	6.29474
T101	l3	24c	Cluster 110	195	168	27	Excitatory neuronal cluster	6.22222
T101	l3	8Av	Cluster 111	240	203	37	Excitatory neuronal cluster	5.48649
T101	l3	24c	Cluster 112	14	14	0	Excitatory neuronal cluster	NaN
T101	l3	24c	Cluster 113	129	114	15	Excitatory neuronal cluster	7.6
T101	l3	24b	Cluster 114	18	18	0	Excitatory neuronal cluster	NaN
T101	l3	8Av	Cluster 115	86	80	6	Excitatory neuronal cluster	13.3333
T101	l3	46d,46v	Cluster 116	355	312	43	Excitatory neuronal cluster	7.25581
T101	l3	46v	Cluster 117	191	169	22	Excitatory neuronal cluster	7.68182
T101	l3	46v	Cluster 118	44	41	3	Excitatory neuronal cluster	13.6667
T101	l3	45b,8Av	Cluster 119	1141	984	157	Excitatory neuronal cluster	6.26752
T101	l3	46v	Cluster 120	167	147	20	Excitatory neuronal cluster	7.35
T101	l3	44,45b	Cluster 121	82	71	11	Excitatory neuronal cluster	6.45455
T101	l3	F5	Cluster 122	37	35	2	Excitatory neuronal cluster	17.5
T101	l3	44,45b	Cluster 123	1345	1165	180	Excitatory neuronal cluster	6.47222
T101	l3	F5	Cluster 124	278	243	35	Excitatory neuronal cluster	6.94286
T101	l3	32	Cluster 125	140	125	15	Excitatory neuronal cluster	8.33333
T101	l3	F5	Cluster 126	127	111	16	Excitatory neuronal cluster	6.9375
T101	l3	F5	Cluster 127	158	138	20	Excitatory neuronal cluster	6.9
T101	l3	F5	Cluster 128	115	104	11	Excitatory neuronal cluster	9.45455
T101	l3	F5	Cluster 129	257	219	38	Excitatory neuronal cluster	5.76316
T101	l3	10mc,32	Cluster 130	441	378	63	Excitatory neuronal cluster	6
T101	l3	10mc	Cluster 131	368	311	57	Excitatory neuronal cluster	5.45614
T101	l3	F5	Cluster 132	139	123	16	Excitatory neuronal cluster	7.6875
T101	l3	13b,13m	Cluster 133	796	694	102	Excitatory neuronal cluster	6.80392
T101	l3	13m	Cluster 134	612	522	90	Excitatory neuronal cluster	5.8
T101	l3	10mc,14c	Cluster 135	477	415	62	Excitatory neuronal cluster	6.69355
T101	l3	Iai	Cluster 136	40	37	3	Excitatory neuronal cluster	12.3333
T101	l3	Iai	Cluster 137	315	276	39	Excitatory neuronal cluster	7.07692
T101	l3	Iai	Cluster 138	60	54	6	Excitatory neuronal cluster	9
T101	l3	13m,Iai	Cluster 139	1182	1021	161	Excitatory neuronal cluster	6.34161
T101	l3	Iai	Cluster 140	1204	1043	161	Excitatory neuronal cluster	6.47826
T101	l3	13b	Cluster 141	88	78	10	Excitatory neuronal cluster	7.8
T101	l3	PrCO	Cluster 142	102	91	11	Excitatory neuronal cluster	8.27273
T101	l3	PrCO	Cluster 143	91	81	10	Excitatory neuronal cluster	8.1
T101	l3	PrCO	Cluster 144	414	358	56	Excitatory neuronal cluster	6.39286
T101	l3	13a,13b	Cluster 145	459	398	61	Excitatory neuronal cluster	6.52459
T101	l3	13m	Cluster 146	49	45	4	Excitatory neuronal cluster	11.25
T101	l3	Iai	Cluster 147	24	23	1	Excitatory neuronal cluster	23
T101	l3	PrCO	Cluster 148	168	149	19	Excitatory neuronal cluster	7.84211
T101	l3	14c	Cluster 149	149	130	19	Excitatory neuronal cluster	6.84211
T101	l3	14c	Cluster 150	27	26	1	Excitatory neuronal cluster	26
T101	l4	8Ad	Cluster 151	27	27	0	Excitatory neuronal cluster	NaN
T101	l4	8Ad	Cluster 152	108	99	9	Excitatory neuronal cluster	11
T101	l4	46v	Cluster 153	180	160	20	Excitatory neuronal cluster	8
T101	l4	46d	Cluster 154	57	54	3	Excitatory neuronal cluster	18
T101	l4	46v	Cluster 155	29	28	1	Excitatory neuronal cluster	28
T101	l4	46d	Cluster 156	43	41	2	Excitatory neuronal cluster	20.5
T101	l4	46v	Cluster 157	19	19	0	Excitatory neuronal cluster	NaN
T101	l4	8Av	Cluster 158	76	70	6	Excitatory neuronal cluster	11.6667
T101	l4	45b	Cluster 159	47	45	2	Excitatory neuronal cluster	22.5
T101	l4	10mc	Cluster 160	40	39	1	Excitatory neuronal cluster	39
T101	l5	F7	Cluster 161	122	110	12	Excitatory neuronal cluster	9.16667
T101	l5	F6	Cluster 162	116	105	11	Excitatory neuronal cluster	9.54545
T101	l5	F6	Cluster 163	19	19	0	Excitatory neuronal cluster	NaN
T101	l5	8Ad	Cluster 164	85	78	7	Excitatory neuronal cluster	11.1429
T101	l5	F7,8Bs	Cluster 165	23	23	0	Excitatory neuronal cluster	NaN
T101	l5	8Ad	Cluster 166	221	201	20	Excitatory neuronal cluster	10.05
T101	l5	8Ad	Cluster 167	315	284	31	Excitatory neuronal cluster	9.16129
T101	l5	F6	Cluster 168	136	124	12	Excitatory neuronal cluster	10.3333
T101	l5	F6	Cluster 169	125	115	10	Excitatory neuronal cluster	11.5
T101	l5	8Bs	Cluster 170	35	34	1	Excitatory neuronal cluster	34
T101	l5	8Bs	Cluster 171	58	54	4	Excitatory neuronal cluster	13.5
T101	l5	8Bs	Cluster 172	405	363	42	Excitatory neuronal cluster	8.64286
T101	l5	8Bs	Cluster 173	74	70	4	Excitatory neuronal cluster	17.5
T101	l5	46d	Cluster 174	92	84	8	Excitatory neuronal cluster	10.5
T101	l5	24c	Cluster 175	18	18	0	Excitatory neuronal cluster	NaN
T101	l5	46d	Cluster 176	148	131	17	Excitatory neuronal cluster	7.70588
T101	l5	46v,8Av	Cluster 177	107	97	10	Excitatory neuronal cluster	9.7
T101	l5	46v	Cluster 178	20	20	0	Excitatory neuronal cluster	NaN
T101	l5	46d	Cluster 179	209	187	22	Excitatory neuronal cluster	8.5
T101	l5	24c	Cluster 180	134	121	13	Excitatory neuronal cluster	9.30769
T101	l5	24c	Cluster 181	40	39	1	Excitatory neuronal cluster	39
T101	l5	24b,24c	Cluster 182	509	452	57	Excitatory neuronal cluster	7.92982
T101	l5	46v	Cluster 183	105	98	7	Excitatory neuronal cluster	14
T101	l5	46d	Cluster 184	20	20	0	Excitatory neuronal cluster	NaN
T101	l5	46v	Cluster 185	169	153	16	Excitatory neuronal cluster	9.5625
T101	l5	46v,46d	Cluster 186	137	126	11	Excitatory neuronal cluster	11.4545
T101	l5	46v	Cluster 187	163	151	12	Excitatory neuronal cluster	12.5833
T101	l5	45b	Cluster 188	259	230	29	Excitatory neuronal cluster	7.93103
T101	l5	45b,44	Cluster 189	337	301	36	Excitatory neuronal cluster	8.36111
T101	l5	44	Cluster 190	114	106	8	Excitatory neuronal cluster	13.25
T101	l5	44	Cluster 191	102	93	9	Excitatory neuronal cluster	10.3333
T101	l5	32,24a	Cluster 192	117	107	10	Excitatory neuronal cluster	10.7
T101	l5	44	Cluster 193	112	102	10	Excitatory neuronal cluster	10.2
T101	l5	32	Cluster 194	84	76	8	Excitatory neuronal cluster	9.5
T101	l5	F5	Cluster 195	246	222	24	Excitatory neuronal cluster	9.25
T101	l5	F5,44	Cluster 196	28	28	0	Excitatory neuronal cluster	NaN
T101	l5	F5	Cluster 197	221	195	26	Excitatory neuronal cluster	7.5
T101	l5	F5	Cluster 198	471	421	50	Excitatory neuronal cluster	8.42
T101	l5	13m,13b	Cluster 199	326	297	29	Excitatory neuronal cluster	10.2414
T101	l5	F5	Cluster 200	39	38	1	Excitatory neuronal cluster	38
T101	l5	10mc,32	Cluster 201	185	166	19	Excitatory neuronal cluster	8.73684
T101	l5	Iai	Cluster 202	68	63	5	Excitatory neuronal cluster	12.6
T101	l5	13b	Cluster 203	44	42	2	Excitatory neuronal cluster	21
T101	l5	Iai	Cluster 204	30	29	1	Excitatory neuronal cluster	29
T101	l5	13m	Cluster 205	39	37	2	Excitatory neuronal cluster	18.5
T101	l5	Iai	Cluster 206	171	157	14	Excitatory neuronal cluster	11.2143
T101	l5	Iai	Cluster 207	691	619	72	Excitatory neuronal cluster	8.59722
T101	l5	13m	Cluster 208	321	286	35	Excitatory neuronal cluster	8.17143
T101	l5	PrCO,F5	Cluster 209	28	28	0	Excitatory neuronal cluster	NaN
T101	l5	10mc	Cluster 210	454	402	52	Excitatory neuronal cluster	7.73077
T101	l5	13b	Cluster 211	89	82	7	Excitatory neuronal cluster	11.7143
T101	l5	Iai	Cluster 212	60	56	4	Excitatory neuronal cluster	14
T101	l5	Iai	Cluster 213	170	151	19	Excitatory neuronal cluster	7.94737
T101	l5	10mc	Cluster 214	153	137	16	Excitatory neuronal cluster	8.5625
T101	l5	13b	Cluster 215	183	164	19	Excitatory neuronal cluster	8.63158
T101	l5	13m,Iai	Cluster 216	20	20	0	Excitatory neuronal cluster	NaN
T101	l5	13m	Cluster 217	175	156	19	Excitatory neuronal cluster	8.21053
T101	l5	PrCO	Cluster 218	538	480	58	Excitatory neuronal cluster	8.27586
T101	l5	13m	Cluster 219	813	717	96	Excitatory neuronal cluster	7.46875
T101	l5	PrCO	Cluster 220	428	377	51	Excitatory neuronal cluster	7.39216
T101	l5	10mc,14c	Cluster 221	78	74	4	Excitatory neuronal cluster	18.5
T101	l5	PrCO	Cluster 222	759	674	85	Excitatory neuronal cluster	7.92941
T101	l5	13a,14c,13b	Cluster 223	1340	1192	148	Excitatory neuronal cluster	8.05405
T101	l6	F7	Cluster 224	145	132	13	Excitatory neuronal cluster	10.1538
T101	l6	8Bs,F7	Cluster 225	303	283	20	Excitatory neuronal cluster	14.15
T101	l6	8Ad	Cluster 226	180	166	14	Excitatory neuronal cluster	11.8571
T101	l6	46d	Cluster 227	82	78	4	Excitatory neuronal cluster	19.5
T101	l6	8Bs	Cluster 228	23	23	0	Excitatory neuronal cluster	NaN
T101	l6	24c	Cluster 229	49	49	0	Excitatory neuronal cluster	NaN
T101	l6	46d	Cluster 230	56	53	3	Excitatory neuronal cluster	17.6667
T101	l6	46d	Cluster 231	51	49	2	Excitatory neuronal cluster	24.5
T101	l6	24b	Cluster 232	125	115	10	Excitatory neuronal cluster	11.5
T101	l6	24c	Cluster 233	25	25	0	Excitatory neuronal cluster	NaN
T101	l6	24c	Cluster 234	53	51	2	Excitatory neuronal cluster	25.5
T101	l6	24c	Cluster 235	80	75	5	Excitatory neuronal cluster	15
T101	l6	46v	Cluster 236	121	113	8	Excitatory neuronal cluster	14.125
T101	l6	46v	Cluster 237	78	73	5	Excitatory neuronal cluster	14.6
T101	l6	8Av,45b	Cluster 238	326	298	28	Excitatory neuronal cluster	10.6429
T101	l6	46d	Cluster 239	22	22	0	Excitatory neuronal cluster	NaN
T101	l6	24a	Cluster 240	54	52	2	Excitatory neuronal cluster	26
T101	l6	45b	Cluster 241	34	34	0	Excitatory neuronal cluster	NaN
T101	l6	46v	Cluster 242	56	55	1	Excitatory neuronal cluster	55
T101	l6	44	Cluster 243	23	23	0	Excitatory neuronal cluster	NaN
T101	l6	44	Cluster 244	75	73	2	Excitatory neuronal cluster	36.5
T101	l6	24a,32	Cluster 245	70	68	2	Excitatory neuronal cluster	34
T101	l6	13b	Cluster 246	69	66	3	Excitatory neuronal cluster	22
T101	l6	PrCO,F5	Cluster 247	650	604	46	Excitatory neuronal cluster	13.1304
T101	l6	Iai	Cluster 248	979	903	76	Excitatory neuronal cluster	11.8816
T101	l6	Iai	Cluster 249	22	22	0	Excitatory neuronal cluster	NaN
T101	l6	10mc,32	Cluster 250	128	121	7	Excitatory neuronal cluster	17.2857
T101	l6	Iai	Cluster 251	606	564	42	Excitatory neuronal cluster	13.4286
T101	l6	Iai	Cluster 252	177	165	12	Excitatory neuronal cluster	13.75
T101	l6	13m,Iai	Cluster 253	592	546	46	Excitatory neuronal cluster	11.8696
T101	l6	13m	Cluster 254	180	168	12	Excitatory neuronal cluster	14
T101	l6	13b	Cluster 255	34	33	1	Excitatory neuronal cluster	33
T101	l6	PrCO	Cluster 256	407	377	30	Excitatory neuronal cluster	12.5667
T101	l6	PrCO	Cluster 257	198	182	16	Excitatory neuronal cluster	11.375
T101	l6	10mc	Cluster 258	89	83	6	Excitatory neuronal cluster	13.8333
T101	l6	Iai,PrCO	Cluster 259	34	34	0	Excitatory neuronal cluster	NaN
T101	l6	13b,13a	Cluster 260	195	177	18	Excitatory neuronal cluster	9.83333
T101	l6	PrCO	Cluster 261	42	41	1	Excitatory neuronal cluster	41
T101	l6	14c,13a	Cluster 262	256	233	23	Excitatory neuronal cluster	10.1304
T102	l1	V2	Cluster 1	11	8	3	Excitatory neuronal cluster	2.66667
T102	l1	V2,V3d	Cluster 2	13	10	3	Excitatory neuronal cluster	3.33333
T102	l1	V3d,V2	Cluster 3	5	5	0	Excitatory neuronal cluster	NaN
T102	l1	V2	Cluster 4	9	7	2	Excitatory neuronal cluster	3.5
T102	l1	V2	Cluster 5	5	5	0	Excitatory neuronal cluster	NaN
T102	l1	V2	Cluster 6	104	67	37	Excitatory neuronal cluster	1.81081
T102	l1	V2	Cluster 7	4	4	0	Excitatory neuronal cluster	NaN
T102	l1	V2	Cluster 8	19	15	4	Excitatory neuronal cluster	3.75
T102	l1	V2	Cluster 9	9	9	0	Excitatory neuronal cluster	NaN
T102	l1	V2	Cluster 10	4	4	0	Excitatory neuronal cluster	NaN
T102	l1	V2	Cluster 11	26	16	10	Excitatory neuronal cluster	1.6
T102	l1	V1	Cluster 12	12	10	2	Excitatory neuronal cluster	5
T102	l1	V2	Cluster 13	12	9	3	Excitatory neuronal cluster	3
T102	l1	V2	Cluster 14	7	6	1	Excitatory neuronal cluster	6
T102	l1	V2	Cluster 15	46	26	20	Excitatory neuronal cluster	1.3
T102	l1	V2	Cluster 16	5	5	0	Excitatory neuronal cluster	NaN
T102	l1	V2	Cluster 17	4	4	0	Excitatory neuronal cluster	NaN
T102	l1	V2	Cluster 18	27	19	8	Excitatory neuronal cluster	2.375
T102	l1	V2	Cluster 19	4	4	0	Excitatory neuronal cluster	NaN
T102	l1	V2	Cluster 20	19	14	5	Excitatory neuronal cluster	2.8
T102	l1	V2	Cluster 21	4	4	0	Excitatory neuronal cluster	NaN
T102	l1	V1	Cluster 22	7	6	1	Excitatory neuronal cluster	6
T102	l1	V2	Cluster 23	4	4	0	Excitatory neuronal cluster	NaN
T102	l1	V2	Cluster 24	12	9	3	Excitatory neuronal cluster	3
T102	l1	V2	Cluster 25	7	6	1	Excitatory neuronal cluster	6
T102	l1	V2	Cluster 26	22	15	7	Excitatory neuronal cluster	2.14286
T102	l1	V2	Cluster 27	5	5	0	Excitatory neuronal cluster	NaN
T102	l1	V2	Cluster 28	22	19	3	Excitatory neuronal cluster	6.33333
T102	l1	V2	Cluster 29	12	9	3	Excitatory neuronal cluster	3
T102	l1	V2	Cluster 30	20	13	7	Excitatory neuronal cluster	1.85714
T102	l1	V2	Cluster 31	12	9	3	Excitatory neuronal cluster	3
T102	l1	V2	Cluster 32	48	36	12	Excitatory neuronal cluster	3
T102	l1	V2	Cluster 33	4	4	0	Excitatory neuronal cluster	NaN
T102	l1	V2	Cluster 34	10	9	1	Excitatory neuronal cluster	9
T102	l1	V2	Cluster 35	20	16	4	Excitatory neuronal cluster	4
T102	l1	V2	Cluster 36	4	4	0	Excitatory neuronal cluster	NaN
T102	l2	V2	Cluster 37	156	139	17	Excitatory neuronal cluster	8.17647
T102	l2	V2	Cluster 38	126	111	15	Excitatory neuronal cluster	7.4
T102	l2	V2	Cluster 39	158	139	19	Excitatory neuronal cluster	7.31579
T102	l2	V2	Cluster 40	39	36	3	Excitatory neuronal cluster	12
T102	l2	V2	Cluster 41	263	227	36	Excitatory neuronal cluster	6.30556
T102	l2	V2	Cluster 42	21	21	0	Excitatory neuronal cluster	NaN
T102	l2	V2	Cluster 43	90	80	10	Excitatory neuronal cluster	8
T102	l2	V2	Cluster 44	382	332	50	Excitatory neuronal cluster	6.64
T102	l2	V2,V3d	Cluster 45	129	116	13	Excitatory neuronal cluster	8.92308
T102	l2	V2,V3d	Cluster 46	23	22	1	Excitatory neuronal cluster	22
T102	l2	V3d	Cluster 47	71	65	6	Excitatory neuronal cluster	10.8333
T102	l2	V2	Cluster 48	89	79	10	Excitatory neuronal cluster	7.9
T102	l2	V2	Cluster 49	102	90	12	Excitatory neuronal cluster	7.5
T102	l2	V3d,V2	Cluster 50	182	160	22	Excitatory neuronal cluster	7.27273
T102	l2	V2	Cluster 51	748	631	117	Excitatory neuronal cluster	5.39316
T102	l2	V2	Cluster 52	24	23	1	Excitatory neuronal cluster	23
T102	l2	V2	Cluster 53	99	86	13	Excitatory neuronal cluster	6.61538
T102	l2	V2	Cluster 54	424	360	64	Excitatory neuronal cluster	5.625
T102	l2	V3d,V2	Cluster 55	224	194	30	Excitatory neuronal cluster	6.46667
T102	l2	V2	Cluster 56	80	72	8	Excitatory neuronal cluster	9
T102	l2	V2	Cluster 57	16	16	0	Excitatory neuronal cluster	NaN
T102	l2	V2	Cluster 58	286	244	42	Excitatory neuronal cluster	5.80952
T102	l2	V2	Cluster 59	80	72	8	Excitatory neuronal cluster	9
T102	l2	V3d	Cluster 60	73	65	8	Excitatory neuronal cluster	8.125
T102	l2	V3d	Cluster 61	37	35	2	Excitatory neuronal cluster	17.5
T102	l2	V2	Cluster 62	92	81	11	Excitatory neuronal cluster	7.36364
T102	l2	V3d	Cluster 63	102	92	10	Excitatory neuronal cluster	9.2
T102	l2	V2	Cluster 64	85	75	10	Excitatory neuronal cluster	7.5
T102	l2	V2	Cluster 65	69	62	7	Excitatory neuronal cluster	8.85714
T102	l2	V2	Cluster 66	53	49	4	Excitatory neuronal cluster	12.25
T102	l2	V2	Cluster 67	66	59	7	Excitatory neuronal cluster	8.42857
T102	l2	V2	Cluster 68	73	66	7	Excitatory neuronal cluster	9.42857
T102	l2	V2	Cluster 69	20	20	0	Excitatory neuronal cluster	NaN
T102	l2	V2	Cluster 70	34	32	2	Excitatory neuronal cluster	16
T102	l2	V2	Cluster 71	34	32	2	Excitatory neuronal cluster	16
T102	l2	V2,V1	Cluster 72	283	250	33	Excitatory neuronal cluster	7.57576
T102	l2	V1	Cluster 73	182	163	19	Excitatory neuronal cluster	8.57895
T102	l2	V1	Cluster 74	180	164	16	Excitatory neuronal cluster	10.25
T102	l2	V2	Cluster 75	40	38	2	Excitatory neuronal cluster	19
T102	l2	V1	Cluster 76	46	42	4	Excitatory neuronal cluster	10.5
T102	l2	V1	Cluster 77	54	49	5	Excitatory neuronal cluster	9.8
T102	l2	V2,V1	Cluster 78	43	40	3	Excitatory neuronal cluster	13.3333
T102	l2	V2	Cluster 79	17	17	0	Excitatory neuronal cluster	NaN
T102	l2	V1	Cluster 80	14	14	0	Excitatory neuronal cluster	NaN
T102	l2	V1	Cluster 81	62	55	7	Excitatory neuronal cluster	7.85714
T102	l2	V2	Cluster 82	16	16	0	Excitatory neuronal cluster	NaN
T102	l2	V2,V1	Cluster 83	217	192	25	Excitatory neuronal cluster	7.68
T102	l2	V1	Cluster 84	68	64	4	Excitatory neuronal cluster	16
T102	l2	V2	Cluster 85	31	29	2	Excitatory neuronal cluster	14.5
T102	l2	V2	Cluster 86	160	143	17	Excitatory neuronal cluster	8.41176
T102	l2	V1	Cluster 87	256	229	27	Excitatory neuronal cluster	8.48148
T102	l2	V2	Cluster 88	24	23	1	Excitatory neuronal cluster	23
T102	l2	V2	Cluster 89	84	77	7	Excitatory neuronal cluster	11
T102	l2	V2	Cluster 90	39	37	2	Excitatory neuronal cluster	18.5
T102	l2	V2	Cluster 91	779	652	127	Excitatory neuronal cluster	5.13386
T102	l2	V1	Cluster 92	200	183	17	Excitatory neuronal cluster	10.7647
T102	l2	V2	Cluster 93	108	97	11	Excitatory neuronal cluster	8.81818
T102	l2	V2	Cluster 94	126	109	17	Excitatory neuronal cluster	6.41176
T102	l2	V2	Cluster 95	144	123	21	Excitatory neuronal cluster	5.85714
T102	l2	V2	Cluster 96	15	15	0	Excitatory neuronal cluster	NaN
T102	l2	V2	Cluster 97	16	16	0	Excitatory neuronal cluster	NaN
T102	l2	V2	Cluster 98	17	17	0	Excitatory neuronal cluster	NaN
T102	l2	V2	Cluster 99	152	132	20	Excitatory neuronal cluster	6.6
T102	l2	V2	Cluster 100	304	264	40	Excitatory neuronal cluster	6.6
T102	l2	V2	Cluster 101	83	73	10	Excitatory neuronal cluster	7.3
T102	l2	V2	Cluster 102	113	98	15	Excitatory neuronal cluster	6.53333
T102	l2	V2	Cluster 103	197	170	27	Excitatory neuronal cluster	6.2963
T102	l2	V2	Cluster 104	67	60	7	Excitatory neuronal cluster	8.57143
T102	l2	V2	Cluster 105	119	105	14	Excitatory neuronal cluster	7.5
T102	l2	V2	Cluster 106	167	142	25	Excitatory neuronal cluster	5.68
T102	l2	V2	Cluster 107	41	38	3	Excitatory neuronal cluster	12.6667
T102	l2	V2	Cluster 108	176	151	25	Excitatory neuronal cluster	6.04
T102	l2	V2	Cluster 109	108	95	13	Excitatory neuronal cluster	7.30769
T102	l2	V2	Cluster 110	48	44	4	Excitatory neuronal cluster	11
T102	l3	V2	Cluster 111	234	207	27	Excitatory neuronal cluster	7.66667
T102	l3	V2	Cluster 112	100	91	9	Excitatory neuronal cluster	10.1111
T102	l3	V2	Cluster 113	266	236	30	Excitatory neuronal cluster	7.86667
T102	l3	V2	Cluster 114	105	97	8	Excitatory neuronal cluster	12.125
T102	l3	V2	Cluster 115	334	289	45	Excitatory neuronal cluster	6.42222
T102	l3	V2	Cluster 116	255	226	29	Excitatory neuronal cluster	7.7931
T102	l3	V2	Cluster 117	377	337	40	Excitatory neuronal cluster	8.425
T102	l3	V2	Cluster 118	188	167	21	Excitatory neuronal cluster	7.95238
T102	l3	V2	Cluster 119	59	56	3	Excitatory neuronal cluster	18.6667
T102	l3	V2	Cluster 120	186	168	18	Excitatory neuronal cluster	9.33333
T102	l3	V2	Cluster 121	67	62	5	Excitatory neuronal cluster	12.4
T102	l3	V2	Cluster 122	433	386	47	Excitatory neuronal cluster	8.21277
T102	l3	V2	Cluster 123	81	74	7	Excitatory neuronal cluster	10.5714
T102	l3	V2	Cluster 124	32	32	0	Excitatory neuronal cluster	NaN
T102	l3	V2	Cluster 125	35	34	1	Excitatory neuronal cluster	34
T102	l3	V3d,V2	Cluster 126	424	376	48	Excitatory neuronal cluster	7.83333
T102	l3	V2	Cluster 127	350	309	41	Excitatory neuronal cluster	7.53659
T102	l3	V3d	Cluster 128	247	220	27	Excitatory neuronal cluster	8.14815
T102	l3	V3d	Cluster 129	175	158	17	Excitatory neuronal cluster	9.29412
T102	l3	V2	Cluster 130	300	267	33	Excitatory neuronal cluster	8.09091
T102	l3	V2	Cluster 131	652	585	67	Excitatory neuronal cluster	8.73134
T102	l3	V2	Cluster 132	22	22	0	Excitatory neuronal cluster	NaN
T102	l3	V2	Cluster 133	21	21	0	Excitatory neuronal cluster	NaN
T102	l3	V3d	Cluster 134	71	65	6	Excitatory neuronal cluster	10.8333
T102	l3	V2	Cluster 135	559	492	67	Excitatory neuronal cluster	7.34328
T102	l3	V3d	Cluster 136	863	775	88	Excitatory neuronal cluster	8.80682
T102	l3	V2	Cluster 137	245	218	27	Excitatory neuronal cluster	8.07407
T102	l3	V2	Cluster 138	21	21	0	Excitatory neuronal cluster	NaN
T102	l3	V2	Cluster 139	459	407	52	Excitatory neuronal cluster	7.82692
T102	l3	V2	Cluster 140	1085	958	127	Excitatory neuronal cluster	7.54331
T102	l3	V2	Cluster 141	412	368	44	Excitatory neuronal cluster	8.36364
T102	l3	V3d	Cluster 142	19	19	0	Excitatory neuronal cluster	NaN
T102	l3	V3d,V2	Cluster 143	1035	934	101	Excitatory neuronal cluster	9.24752
T102	l3	V2	Cluster 144	99	91	8	Excitatory neuronal cluster	11.375
T102	l3	V2	Cluster 145	604	531	73	Excitatory neuronal cluster	7.27397
T102	l3	V2	Cluster 146	177	162	15	Excitatory neuronal cluster	10.8
T102	l3	V2	Cluster 147	10223	9104	1119	Excitatory neuronal cluster	8.13584
T102	l3	V2	Cluster 148	334	301	33	Excitatory neuronal cluster	9.12121
T102	l3	V2	Cluster 149	72	68	4	Excitatory neuronal cluster	17
T102	l3	V2	Cluster 150	235	214	21	Excitatory neuronal cluster	10.1905
T102	l3	V2	Cluster 151	145	131	14	Excitatory neuronal cluster	9.35714
T102	l3	V2	Cluster 152	171	160	11	Excitatory neuronal cluster	14.5455
T102	l3	V2	Cluster 153	329	300	29	Excitatory neuronal cluster	10.3448
T102	l3	V1	Cluster 154	189	171	18	Excitatory neuronal cluster	9.5
T102	l3	V2	Cluster 155	264	234	30	Excitatory neuronal cluster	7.8
T102	l3	V1	Cluster 156	375	339	36	Excitatory neuronal cluster	9.41667
T102	l3	V1	Cluster 157	1004	904	100	Excitatory neuronal cluster	9.04
T102	l3	V1,V2	Cluster 158	460	412	48	Excitatory neuronal cluster	8.58333
T102	l3	V1	Cluster 159	284	248	36	Excitatory neuronal cluster	6.88889
T102	l3	V1	Cluster 160	431	392	39	Excitatory neuronal cluster	10.0513
T102	l3	V2	Cluster 161	148	133	15	Excitatory neuronal cluster	8.86667
T102	l3	V2	Cluster 162	299	271	28	Excitatory neuronal cluster	9.67857
T102	l3	V2	Cluster 163	364	327	37	Excitatory neuronal cluster	8.83784
T102	l3	V2	Cluster 164	31	30	1	Excitatory neuronal cluster	30
T102	l3	V1	Cluster 165	182	163	19	Excitatory neuronal cluster	8.57895
T102	l3	V2	Cluster 166	22	22	0	Excitatory neuronal cluster	NaN
T102	l3	V2	Cluster 167	124	115	9	Excitatory neuronal cluster	12.7778
T102	l3	V1	Cluster 168	711	641	70	Excitatory neuronal cluster	9.15714
T102	l3	V2	Cluster 169	2967	2636	331	Excitatory neuronal cluster	7.96375
T102	l3	V2	Cluster 170	52	49	3	Excitatory neuronal cluster	16.3333
T102	l3	V1	Cluster 171	140	128	12	Excitatory neuronal cluster	10.6667
T102	l3	V2	Cluster 172	285	256	29	Excitatory neuronal cluster	8.82759
T102	l3	V2	Cluster 173	33	32	1	Excitatory neuronal cluster	32
T102	l3	V1	Cluster 174	114	104	10	Excitatory neuronal cluster	10.4
T102	l3	V2	Cluster 175	32	31	1	Excitatory neuronal cluster	31
T102	l3	V2	Cluster 176	179	164	15	Excitatory neuronal cluster	10.9333
T102	l3	V2	Cluster 177	243	216	27	Excitatory neuronal cluster	8
T102	l3	V2	Cluster 178	32	31	1	Excitatory neuronal cluster	31
T102	l3	V2	Cluster 179	151	134	17	Excitatory neuronal cluster	7.88235
T102	l3	V2	Cluster 180	281	254	27	Excitatory neuronal cluster	9.40741
T102	l3	V1	Cluster 181	239	212	27	Excitatory neuronal cluster	7.85185
T102	l3	V2	Cluster 182	138	125	13	Excitatory neuronal cluster	9.61538
T102	l3	V2	Cluster 183	715	636	79	Excitatory neuronal cluster	8.05063
T102	l3	V1	Cluster 184	254	227	27	Excitatory neuronal cluster	8.40741
T102	l3	V2	Cluster 185	62	59	3	Excitatory neuronal cluster	19.6667
T102	l3	V2	Cluster 186	68	63	5	Excitatory neuronal cluster	12.6
T102	l3	V2	Cluster 187	486	425	61	Excitatory neuronal cluster	6.96721
T102	l3	V2	Cluster 188	225	201	24	Excitatory neuronal cluster	8.375
T102	l3	V2	Cluster 189	59	57	2	Excitatory neuronal cluster	28.5
T102	l3	V1	Cluster 190	477	417	60	Excitatory neuronal cluster	6.95
T102	l3	V2	Cluster 191	345	304	41	Excitatory neuronal cluster	7.41463
T102	l3	V2,V1	Cluster 192	106	98	8	Excitatory neuronal cluster	12.25
T102	l3	V2	Cluster 193	426	379	47	Excitatory neuronal cluster	8.06383
T102	l3	V2	Cluster 194	432	383	49	Excitatory neuronal cluster	7.81633
T102	l3	V2	Cluster 195	465	410	55	Excitatory neuronal cluster	7.45455
T102	l3	V2	Cluster 196	366	323	43	Excitatory neuronal cluster	7.51163
T102	l3	V2	Cluster 197	18	18	0	Excitatory neuronal cluster	NaN
T102	l3	V2	Cluster 198	42	40	2	Excitatory neuronal cluster	20
T102	l3	V2	Cluster 199	336	296	40	Excitatory neuronal cluster	7.4
T102	l3	V2	Cluster 200	40	38	2	Excitatory neuronal cluster	19
T102	l3	V2	Cluster 201	346	305	41	Excitatory neuronal cluster	7.43902
T102	l3	V2	Cluster 202	83	77	6	Excitatory neuronal cluster	12.8333
T102	l4	V2	Cluster 203	400	372	28	Excitatory neuronal cluster	13.2857
T102	l4	V2	Cluster 204	473	424	49	Excitatory neuronal cluster	8.65306
T102	l4	V2	Cluster 205	185	171	14	Excitatory neuronal cluster	12.2143
T102	l4	V2	Cluster 206	37	36	1	Excitatory neuronal cluster	36
T102	l4	V2	Cluster 207	1377	1224	153	Excitatory neuronal cluster	8
T102	l4	V2	Cluster 208	504	461	43	Excitatory neuronal cluster	10.7209
T102	l4	V2	Cluster 209	70	66	4	Excitatory neuronal cluster	16.5
T102	l4	V2	Cluster 210	73	69	4	Excitatory neuronal cluster	17.25
T102	l4	V2	Cluster 211	483	440	43	Excitatory neuronal cluster	10.2326
T102	l4	V2	Cluster 212	175	160	15	Excitatory neuronal cluster	10.6667
T102	l4	V2	Cluster 213	186	172	14	Excitatory neuronal cluster	12.2857
T102	l4	V2	Cluster 214	25	25	0	Excitatory neuronal cluster	NaN
T102	l4	V2	Cluster 215	72	68	4	Excitatory neuronal cluster	17
T102	l4	V2	Cluster 216	95	91	4	Excitatory neuronal cluster	22.75
T102	l4	V2	Cluster 217	37	36	1	Excitatory neuronal cluster	36
T102	l4	V1	Cluster 218	142	134	8	Excitatory neuronal cluster	16.75
T102	l4	V1	Cluster 219	113	108	5	Excitatory neuronal cluster	21.6
T102	l4	V2	Cluster 220	98	91	7	Excitatory neuronal cluster	13
T102	l4	V1	Cluster 221	33	33	0	Excitatory neuronal cluster	NaN
T102	l4	V1	Cluster 222	27	27	0	Excitatory neuronal cluster	NaN
T102	l4	V1	Cluster 223	117	112	5	Excitatory neuronal cluster	22.4
T102	l4	V1	Cluster 224	459	420	39	Excitatory neuronal cluster	10.7692
T102	l4	V1	Cluster 225	471	438	33	Excitatory neuronal cluster	13.2727
T102	l4	V1,V2	Cluster 226	68	64	4	Excitatory neuronal cluster	16
T102	l4	V2	Cluster 227	79	76	3	Excitatory neuronal cluster	25.3333
T102	l4	V1	Cluster 228	369	334	35	Excitatory neuronal cluster	9.54286
T102	l4	V1	Cluster 229	25	25	0	Excitatory neuronal cluster	NaN
T102	l4	V1	Cluster 230	335	314	21	Excitatory neuronal cluster	14.9524
T102	l4	V1	Cluster 231	69	65	4	Excitatory neuronal cluster	16.25
T102	l4	V2	Cluster 232	74	70	4	Excitatory neuronal cluster	17.5
T102	l4	V1	Cluster 233	153	147	6	Excitatory neuronal cluster	24.5
T102	l4	V2	Cluster 234	33	33	0	Excitatory neuronal cluster	NaN
T102	l4	V1,V2	Cluster 235	1610	1470	140	Excitatory neuronal cluster	10.5
T102	l4	V2	Cluster 236	37	36	1	Excitatory neuronal cluster	36
T102	l4	V2	Cluster 237	70	67	3	Excitatory neuronal cluster	22.3333
T102	l4	V2	Cluster 238	121	115	6	Excitatory neuronal cluster	19.1667
T102	l4	V2	Cluster 239	23	23	0	Excitatory neuronal cluster	NaN
T102	l4	V2	Cluster 240	182	171	11	Excitatory neuronal cluster	15.5455
T102	l4	V2	Cluster 241	27	27	0	Excitatory neuronal cluster	NaN
T102	l4	V2	Cluster 242	67	64	3	Excitatory neuronal cluster	21.3333
T102	l4	V2	Cluster 243	175	163	12	Excitatory neuronal cluster	13.5833
T102	l4	V2	Cluster 244	75	71	4	Excitatory neuronal cluster	17.75
T102	l4	V2	Cluster 245	1252	1128	124	Excitatory neuronal cluster	9.09677
T102	l4	V2	Cluster 246	57	56	1	Excitatory neuronal cluster	56
T102	l4	V2	Cluster 247	182	168	14	Excitatory neuronal cluster	12
T102	l4	V2	Cluster 248	752	667	85	Excitatory neuronal cluster	7.84706
T102	l4	V2	Cluster 249	25	25	0	Excitatory neuronal cluster	NaN
T102	l4	V2	Cluster 250	57	55	2	Excitatory neuronal cluster	27.5
T102	l4	V2	Cluster 251	283	256	27	Excitatory neuronal cluster	9.48148
T102	l4	V2	Cluster 252	35	35	0	Excitatory neuronal cluster	NaN
T102	l4	V2	Cluster 253	61	58	3	Excitatory neuronal cluster	19.3333
T102	l4	V2	Cluster 254	104	98	6	Excitatory neuronal cluster	16.3333
T102	l4	V2	Cluster 255	157	144	13	Excitatory neuronal cluster	11.0769
T102	l4	V2	Cluster 256	88	82	6	Excitatory neuronal cluster	13.6667
T102	l4	V2	Cluster 257	156	145	11	Excitatory neuronal cluster	13.1818
T102	l5	V3d	Cluster 258	227	211	16	Excitatory neuronal cluster	13.1875
T102	l5	V2,V3d	Cluster 259	85	81	4	Excitatory neuronal cluster	20.25
T102	l5	V2	Cluster 260	131	122	9	Excitatory neuronal cluster	13.5556
T102	l5	V3d	Cluster 261	51	50	1	Excitatory neuronal cluster	50
T102	l5	V2	Cluster 262	126	120	6	Excitatory neuronal cluster	20
T102	l5	V2	Cluster 263	236	218	18	Excitatory neuronal cluster	12.1111
T102	l5	V2	Cluster 264	362	336	26	Excitatory neuronal cluster	12.9231
T102	l5	V2	Cluster 265	29	29	0	Excitatory neuronal cluster	NaN
T102	l5	V2	Cluster 266	258	238	20	Excitatory neuronal cluster	11.9
T102	l5	V2	Cluster 267	302	278	24	Excitatory neuronal cluster	11.5833
T102	l5	V2	Cluster 268	69	67	2	Excitatory neuronal cluster	33.5
T102	l5	V2	Cluster 269	244	230	14	Excitatory neuronal cluster	16.4286
T102	l5	V2	Cluster 270	200	187	13	Excitatory neuronal cluster	14.3846
T102	l5	V2	Cluster 271	144	136	8	Excitatory neuronal cluster	17
T102	l5	V2	Cluster 272	26	26	0	Excitatory neuronal cluster	NaN
T102	l5	V1	Cluster 273	32	32	0	Excitatory neuronal cluster	NaN
T102	l5	V2	Cluster 274	108	103	5	Excitatory neuronal cluster	20.6
T102	l5	V1	Cluster 275	76	74	2	Excitatory neuronal cluster	37
T102	l5	V1,V2	Cluster 276	115	110	5	Excitatory neuronal cluster	22
T102	l5	V1	Cluster 277	30	30	0	Excitatory neuronal cluster	NaN
T102	l5	V2	Cluster 278	59	58	1	Excitatory neuronal cluster	58
T102	l5	V1	Cluster 279	49	48	1	Excitatory neuronal cluster	48
T102	l5	V2	Cluster 280	129	120	9	Excitatory neuronal cluster	13.3333
T102	l5	V2	Cluster 281	32	32	0	Excitatory neuronal cluster	NaN
T102	l5	V2	Cluster 282	26	26	0	Excitatory neuronal cluster	NaN
T102	l5	V2	Cluster 283	120	114	6	Excitatory neuronal cluster	19
T102	l5	V1	Cluster 284	61	59	2	Excitatory neuronal cluster	29.5
T102	l5	V2	Cluster 285	109	105	4	Excitatory neuronal cluster	26.25
T102	l5	V2	Cluster 286	205	193	12	Excitatory neuronal cluster	16.0833
T102	l5	V2	Cluster 287	26	26	0	Excitatory neuronal cluster	NaN
T102	l5	V1,V2	Cluster 288	132	125	7	Excitatory neuronal cluster	17.8571
T102	l5	V2	Cluster 289	79	77	2	Excitatory neuronal cluster	38.5
T102	l5	V2	Cluster 290	735	687	48	Excitatory neuronal cluster	14.3125
T102	l5	V2	Cluster 291	124	118	6	Excitatory neuronal cluster	19.6667
T102	l5	V2	Cluster 292	233	214	19	Excitatory neuronal cluster	11.2632
T102	l5	V2	Cluster 293	177	164	13	Excitatory neuronal cluster	12.6154
T102	l5	V2	Cluster 294	393	365	28	Excitatory neuronal cluster	13.0357
T102	l5	V2	Cluster 295	41	40	1	Excitatory neuronal cluster	40
T102	l6	V2	Cluster 296	36	36	0	Excitatory neuronal cluster	NaN
T102	l6	V2	Cluster 297	309	292	17	Excitatory neuronal cluster	17.1765
T102	l6	V2	Cluster 298	96	93	3	Excitatory neuronal cluster	31
T102	l6	V2	Cluster 299	203	191	12	Excitatory neuronal cluster	15.9167
T102	l6	V2	Cluster 300	40	40	0	Excitatory neuronal cluster	NaN
T102	l6	V2	Cluster 301	509	485	24	Excitatory neuronal cluster	20.2083
T102	l6	V1	Cluster 302	56	55	1	Excitatory neuronal cluster	55
T102	l6	V1	Cluster 303	79	77	2	Excitatory neuronal cluster	38.5
T102	l6	V1	Cluster 304	126	123	3	Excitatory neuronal cluster	41
T102	l6	V1	Cluster 305	36	36	0	Excitatory neuronal cluster	NaN
T102	l6	V1	Cluster 306	36	36	0	Excitatory neuronal cluster	NaN
T102	l6	V2	Cluster 307	69	69	0	Excitatory neuronal cluster	NaN
T102	l6	V2	Cluster 308	125	121	4	Excitatory neuronal cluster	30.25
T102	l6	V1	Cluster 309	106	102	4	Excitatory neuronal cluster	25.5
T102	l6	V2,V1	Cluster 310	618	585	33	Excitatory neuronal cluster	17.7273
T102	l6	V1	Cluster 311	265	252	13	Excitatory neuronal cluster	19.3846
T102	l6	V2,V1	Cluster 312	237	231	6	Excitatory neuronal cluster	38.5
T102	l6	V2,V1	Cluster 313	117	114	3	Excitatory neuronal cluster	38
T102	l6	V1	Cluster 314	220	214	6	Excitatory neuronal cluster	35.6667
T102	l6	V2	Cluster 315	73	73	0	Excitatory neuronal cluster	NaN
T102	l6	V1	Cluster 316	106	103	3	Excitatory neuronal cluster	34.3333
T102	l6	V2	Cluster 317	128	122	6	Excitatory neuronal cluster	20.3333
T102	l6	V1	Cluster 318	97	93	4	Excitatory neuronal cluster	23.25
T102	l6	V2	Cluster 319	34	34	0	Excitatory neuronal cluster	NaN
T102	l6	V1	Cluster 320	44	44	0	Excitatory neuronal cluster	NaN
T102	l6	V2	Cluster 321	42	42	0	Excitatory neuronal cluster	NaN
T102	l6	V1	Cluster 322	60	59	1	Excitatory neuronal cluster	59
T102	l6	V1	Cluster 323	41	41	0	Excitatory neuronal cluster	NaN
T102	l6	V2	Cluster 324	46	46	0	Excitatory neuronal cluster	NaN
T102	l6	V2	Cluster 325	113	111	2	Excitatory neuronal cluster	55.5
T102	l6	V1	Cluster 326	55	54	1	Excitatory neuronal cluster	54
T102	l6	V2	Cluster 327	71	69	2	Excitatory neuronal cluster	34.5
T102	l6	V2	Cluster 328	86	85	1	Excitatory neuronal cluster	85
T102	l6	V2	Cluster 329	195	187	8	Excitatory neuronal cluster	23.375
T102	l6	V2	Cluster 330	42	42	0	Excitatory neuronal cluster	NaN
T102	l6	V2	Cluster 331	99	96	3	Excitatory neuronal cluster	32
T102	l6	V2	Cluster 332	72	70	2	Excitatory neuronal cluster	35
T102	l6	V2	Cluster 333	284	267	17	Excitatory neuronal cluster	15.7059
T102	l6	V2	Cluster 334	201	191	10	Excitatory neuronal cluster	19.1
T103	l1	F7	Cluster 1	189	141	48	Excitatory neuronal cluster	2.9375
T103	l1	F7	Cluster 2	13	11	2	Excitatory neuronal cluster	5.5
T103	l1	8Ad	Cluster 3	18	14	4	Excitatory neuronal cluster	3.5
T103	l1	F7,8Bs,8Ad	Cluster 4	323	219	104	Excitatory neuronal cluster	2.10577
T103	l1	F6	Cluster 5	16	13	3	Excitatory neuronal cluster	4.33333
T103	l1	F6	Cluster 6	37	26	11	Excitatory neuronal cluster	2.36364
T103	l1	F6	Cluster 7	31	22	9	Excitatory neuronal cluster	2.44444
T103	l1	46v	Cluster 8	16	13	3	Excitatory neuronal cluster	4.33333
T103	l1	46v,46d	Cluster 9	49	34	15	Excitatory neuronal cluster	2.26667
T103	l1	46v,46d	Cluster 10	227	160	67	Excitatory neuronal cluster	2.38806
T103	l1	8Av	Cluster 11	12	10	2	Excitatory neuronal cluster	5
T103	l1	24b	Cluster 12	28	21	7	Excitatory neuronal cluster	3
T103	l1	46d,46v	Cluster 13	187	128	59	Excitatory neuronal cluster	2.16949
T103	l1	46d,46v	Cluster 14	154	101	53	Excitatory neuronal cluster	1.90566
T103	l1	24a	Cluster 15	15	12	3	Excitatory neuronal cluster	4
T103	l1	8Av	Cluster 16	12	10	2	Excitatory neuronal cluster	5
T103	l1	24a	Cluster 17	9	8	1	Excitatory neuronal cluster	8
T103	l1	45b,F5	Cluster 18	117	82	35	Excitatory neuronal cluster	2.34286
T103	l1	44,45b	Cluster 19	56	38	18	Excitatory neuronal cluster	2.11111
T103	l1	44,F5,45b	Cluster 20	94	65	29	Excitatory neuronal cluster	2.24138
T103	l1	32	Cluster 21	12	10	2	Excitatory neuronal cluster	5
T103	l1	32	Cluster 22	30	23	7	Excitatory neuronal cluster	3.28571
T103	l1	32	Cluster 23	16	14	2	Excitatory neuronal cluster	7
T103	l1	32,10mc	Cluster 24	27	20	7	Excitatory neuronal cluster	2.85714
T103	l1	13b,13m	Cluster 25	183	117	66	Excitatory neuronal cluster	1.77273
T103	l1	10mc	Cluster 26	175	121	54	Excitatory neuronal cluster	2.24074
T103	l1	13m,13b	Cluster 27	100	70	30	Excitatory neuronal cluster	2.33333
T103	l1	13m,13l	Cluster 28	91	56	35	Excitatory neuronal cluster	1.6
T103	l1	10mc,14c	Cluster 29	60	44	16	Excitatory neuronal cluster	2.75
T103	l1	13l	Cluster 30	58	42	16	Excitatory neuronal cluster	2.625
T103	l1	F5	Cluster 31	26	19	7	Excitatory neuronal cluster	2.71429
T103	l1	13b	Cluster 32	30	21	9	Excitatory neuronal cluster	2.33333
T103	l1	13m	Cluster 33	44	31	13	Excitatory neuronal cluster	2.38462
T103	l1	12o,13l	Cluster 34	160	108	52	Excitatory neuronal cluster	2.07692
T103	l1	14c	Cluster 35	23	19	4	Excitatory neuronal cluster	4.75
T103	l1	F5	Cluster 36	43	32	11	Excitatory neuronal cluster	2.90909
T103	l1	13a	Cluster 37	16	13	3	Excitatory neuronal cluster	4.33333
T103	l1	13a	Cluster 38	13	11	2	Excitatory neuronal cluster	5.5
T103	l1	F5,12o	Cluster 39	33	22	11	Excitatory neuronal cluster	2
T103	l1	14c	Cluster 40	38	27	11	Excitatory neuronal cluster	2.45455
T103	l1	14c	Cluster 41	33	25	8	Excitatory neuronal cluster	3.125
T103	l1	12o	Cluster 42	63	44	19	Excitatory neuronal cluster	2.31579
T103	l1	12o	Cluster 43	58	43	15	Excitatory neuronal cluster	2.86667
T103	l2	F7	Cluster 44	262	221	41	Excitatory neuronal cluster	5.39024
T103	l2	F7	Cluster 45	91	77	14	Excitatory neuronal cluster	5.5
T103	l2	F7	Cluster 46	20	19	1	Excitatory neuronal cluster	19
T103	l2	F7,F6	Cluster 47	157	133	24	Excitatory neuronal cluster	5.54167
T103	l2	F7	Cluster 48	88	75	13	Excitatory neuronal cluster	5.76923
T103	l2	F7	Cluster 49	74	64	10	Excitatory neuronal cluster	6.4
T103	l2	F7	Cluster 50	204	165	39	Excitatory neuronal cluster	4.23077
T103	l2	F6	Cluster 51	176	146	30	Excitatory neuronal cluster	4.86667
T103	l2	F6	Cluster 52	125	106	19	Excitatory neuronal cluster	5.57895
T103	l2	8Ad	Cluster 53	435	359	76	Excitatory neuronal cluster	4.72368
T103	l2	F7	Cluster 54	166	139	27	Excitatory neuronal cluster	5.14815
T103	l2	8Ad	Cluster 55	37	33	4	Excitatory neuronal cluster	8.25
T103	l2	8Ad	Cluster 56	88	75	13	Excitatory neuronal cluster	5.76923
T103	l2	F6	Cluster 57	12	12	0	Excitatory neuronal cluster	NaN
T103	l2	8Ad	Cluster 58	31	28	3	Excitatory neuronal cluster	9.33333
T103	l2	F6	Cluster 59	114	96	18	Excitatory neuronal cluster	5.33333
T103	l2	8Bs	Cluster 60	67	58	9	Excitatory neuronal cluster	6.44444
T103	l2	8Bs	Cluster 61	89	77	12	Excitatory neuronal cluster	6.41667
T103	l2	F6	Cluster 62	121	102	19	Excitatory neuronal cluster	5.36842
T103	l2	F6	Cluster 63	86	73	13	Excitatory neuronal cluster	5.61538
T103	l2	8Ad,46d	Cluster 64	80	69	11	Excitatory neuronal cluster	6.27273
T103	l2	24b,24c	Cluster 65	217	184	33	Excitatory neuronal cluster	5.57576
T103	l2	F6	Cluster 66	56	49	7	Excitatory neuronal cluster	7
T103	l2	24c	Cluster 67	209	174	35	Excitatory neuronal cluster	4.97143
T103	l2	46v	Cluster 68	203	171	32	Excitatory neuronal cluster	5.34375
T103	l2	24c	Cluster 69	19	18	1	Excitatory neuronal cluster	18
T103	l2	24c	Cluster 70	43	39	4	Excitatory neuronal cluster	9.75
T103	l2	8Av,46v	Cluster 71	19	18	1	Excitatory neuronal cluster	18
T103	l2	46d,46v	Cluster 72	1734	1434	300	Excitatory neuronal cluster	4.78
T103	l2	24c	Cluster 73	62	54	8	Excitatory neuronal cluster	6.75
T103	l2	24b	Cluster 74	31	28	3	Excitatory neuronal cluster	9.33333
T103	l2	8Av	Cluster 75	77	66	11	Excitatory neuronal cluster	6
T103	l2	8Av	Cluster 76	13	13	0	Excitatory neuronal cluster	NaN
T103	l2	46v	Cluster 77	17	17	0	Excitatory neuronal cluster	NaN
T103	l2	24b,24a	Cluster 78	295	247	48	Excitatory neuronal cluster	5.14583
T103	l2	8Av	Cluster 79	20	19	1	Excitatory neuronal cluster	19
T103	l2	46d	Cluster 80	12	12	0	Excitatory neuronal cluster	NaN
T103	l2	46v	Cluster 81	28	26	2	Excitatory neuronal cluster	13
T103	l2	8Av	Cluster 82	49	43	6	Excitatory neuronal cluster	7.16667
T103	l2	46v	Cluster 83	59	51	8	Excitatory neuronal cluster	6.375
T103	l2	24a	Cluster 84	43	38	5	Excitatory neuronal cluster	7.6
T103	l2	F5	Cluster 85	662	552	110	Excitatory neuronal cluster	5.01818
T103	l2	45b,44	Cluster 86	1036	855	181	Excitatory neuronal cluster	4.72376
T103	l2	F5,44	Cluster 87	92	81	11	Excitatory neuronal cluster	7.36364
T103	l2	F5	Cluster 88	24	23	1	Excitatory neuronal cluster	23
T103	l2	32	Cluster 89	122	102	20	Excitatory neuronal cluster	5.1
T103	l2	F5	Cluster 90	63	55	8	Excitatory neuronal cluster	6.875
T103	l2	13m,13b	Cluster 91	84	70	14	Excitatory neuronal cluster	5
T103	l2	F5	Cluster 92	309	264	45	Excitatory neuronal cluster	5.86667
T103	l2	10mc	Cluster 93	154	132	22	Excitatory neuronal cluster	6
T103	l2	13m	Cluster 94	103	87	16	Excitatory neuronal cluster	5.4375
T103	l2	13b	Cluster 95	50	45	5	Excitatory neuronal cluster	9
T103	l2	13m	Cluster 96	22	21	1	Excitatory neuronal cluster	21
T103	l2	13m	Cluster 97	26	24	2	Excitatory neuronal cluster	12
T103	l2	13l,12o	Cluster 98	180	146	34	Excitatory neuronal cluster	4.29412
T103	l2	10mc,14c	Cluster 99	305	254	51	Excitatory neuronal cluster	4.98039
T103	l2	13m	Cluster 100	158	130	28	Excitatory neuronal cluster	4.64286
T103	l2	13m	Cluster 101	148	122	26	Excitatory neuronal cluster	4.69231
T103	l2	13m,13l	Cluster 102	179	149	30	Excitatory neuronal cluster	4.96667
T103	l2	13b	Cluster 103	71	61	10	Excitatory neuronal cluster	6.1
T103	l2	13a	Cluster 104	48	42	6	Excitatory neuronal cluster	7
T103	l2	F5	Cluster 105	158	132	26	Excitatory neuronal cluster	5.07692
T103	l2	F5	Cluster 106	93	80	13	Excitatory neuronal cluster	6.15385
T103	l2	12o	Cluster 107	16	16	0	Excitatory neuronal cluster	NaN
T103	l2	13a,14c	Cluster 108	19	18	1	Excitatory neuronal cluster	18
T103	l2	12o	Cluster 109	102	85	17	Excitatory neuronal cluster	5
T103	l2	12o	Cluster 110	22	21	1	Excitatory neuronal cluster	21
T103	l2	14c	Cluster 111	63	55	8	Excitatory neuronal cluster	6.875
T103	l3	F7	Cluster 112	2308	2044	264	Excitatory neuronal cluster	7.74242
T103	l3	F6,F7	Cluster 113	1592	1423	169	Excitatory neuronal cluster	8.42012
T103	l3	F7	Cluster 114	213	189	24	Excitatory neuronal cluster	7.875
T103	l3	F7	Cluster 115	1411	1253	158	Excitatory neuronal cluster	7.93038
T103	l3	F6	Cluster 116	524	471	53	Excitatory neuronal cluster	8.88679
T103	l3	8Ad	Cluster 117	61	59	2	Excitatory neuronal cluster	29.5
T103	l3	8Ad	Cluster 118	1487	1314	173	Excitatory neuronal cluster	7.59538
T103	l3	F7	Cluster 119	707	619	88	Excitatory neuronal cluster	7.03409
T103	l3	8Ad,8Bs	Cluster 120	1506	1339	167	Excitatory neuronal cluster	8.01796
T103	l3	F6	Cluster 121	834	738	96	Excitatory neuronal cluster	7.6875
T103	l3	F6	Cluster 122	362	324	38	Excitatory neuronal cluster	8.52632
T103	l3	24c,F6	Cluster 123	1240	1114	126	Excitatory neuronal cluster	8.84127
T103	l3	46d,8Ad	Cluster 124	502	448	54	Excitatory neuronal cluster	8.2963
T103	l3	8Bs	Cluster 125	1406	1257	149	Excitatory neuronal cluster	8.43624
T103	l3	46d	Cluster 126	450	402	48	Excitatory neuronal cluster	8.375
T103	l3	24c	Cluster 127	563	506	57	Excitatory neuronal cluster	8.87719
T103	l3	46d	Cluster 128	652	587	65	Excitatory neuronal cluster	9.03077
T103	l3	24c,24b	Cluster 129	473	426	47	Excitatory neuronal cluster	9.06383
T103	l3	46d	Cluster 130	20	20	0	Excitatory neuronal cluster	NaN
T103	l3	46v	Cluster 131	24	24	0	Excitatory neuronal cluster	NaN
T103	l3	8Av,46v	Cluster 132	2096	1859	237	Excitatory neuronal cluster	7.84388
T103	l3	24c	Cluster 133	45	43	2	Excitatory neuronal cluster	21.5
T103	l3	46d	Cluster 134	245	219	26	Excitatory neuronal cluster	8.42308
T103	l3	24c	Cluster 135	20	20	0	Excitatory neuronal cluster	NaN
T103	l3	46d	Cluster 136	585	520	65	Excitatory neuronal cluster	8
T103	l3	24b	Cluster 137	20	20	0	Excitatory neuronal cluster	NaN
T103	l3	46v	Cluster 138	32	31	1	Excitatory neuronal cluster	31
T103	l3	8Av	Cluster 139	333	297	36	Excitatory neuronal cluster	8.25
T103	l3	46d	Cluster 140	302	272	30	Excitatory neuronal cluster	9.06667
T103	l3	24a	Cluster 141	52	50	2	Excitatory neuronal cluster	25
T103	l3	24a	Cluster 142	150	136	14	Excitatory neuronal cluster	9.71429
T103	l3	46v	Cluster 143	740	670	70	Excitatory neuronal cluster	9.57143
T103	l3	8Av,45b	Cluster 144	255	228	27	Excitatory neuronal cluster	8.44444
T103	l3	46v,46d	Cluster 145	611	543	68	Excitatory neuronal cluster	7.98529
T103	l3	45b	Cluster 146	234	211	23	Excitatory neuronal cluster	9.17391
T103	l3	45b,44	Cluster 147	680	607	73	Excitatory neuronal cluster	8.31507
T103	l3	44	Cluster 148	348	316	32	Excitatory neuronal cluster	9.875
T103	l3	32,24a	Cluster 149	195	177	18	Excitatory neuronal cluster	9.83333
T103	l3	45b	Cluster 150	40	39	1	Excitatory neuronal cluster	39
T103	l3	44	Cluster 151	1016	904	112	Excitatory neuronal cluster	8.07143
T103	l3	32	Cluster 152	300	269	31	Excitatory neuronal cluster	8.67742
T103	l3	32	Cluster 153	22	22	0	Excitatory neuronal cluster	NaN
T103	l3	F5,44	Cluster 154	1663	1478	185	Excitatory neuronal cluster	7.98919
T103	l3	13b	Cluster 155	1427	1287	140	Excitatory neuronal cluster	9.19286
T103	l3	32,10mc	Cluster 156	1985	1771	214	Excitatory neuronal cluster	8.2757
T103	l3	F5	Cluster 157	623	560	63	Excitatory neuronal cluster	8.88889
T103	l3	13l,13m	Cluster 158	6179	5517	662	Excitatory neuronal cluster	8.33384
T103	l3	F5	Cluster 159	871	777	94	Excitatory neuronal cluster	8.26596
T103	l3	13l	Cluster 160	187	169	18	Excitatory neuronal cluster	9.38889
T103	l3	13m,13b	Cluster 161	3627	3248	379	Excitatory neuronal cluster	8.56992
T103	l3	12o,13l	Cluster 162	1507	1343	164	Excitatory neuronal cluster	8.18902
T103	l3	13b,13a	Cluster 163	404	359	45	Excitatory neuronal cluster	7.97778
T103	l3	F5	Cluster 164	160	148	12	Excitatory neuronal cluster	12.3333
T103	l3	F5,12o	Cluster 165	1797	1611	186	Excitatory neuronal cluster	8.66129
T103	l3	13b	Cluster 166	58	55	3	Excitatory neuronal cluster	18.3333
T103	l3	14c	Cluster 167	703	627	76	Excitatory neuronal cluster	8.25
T103	l3	14c	Cluster 168	261	236	25	Excitatory neuronal cluster	9.44
T103	l4	8Ad	Cluster 169	126	120	6	Excitatory neuronal cluster	20
T103	l4	46d,8Ad	Cluster 170	179	165	14	Excitatory neuronal cluster	11.7857
T103	l4	46d	Cluster 171	135	126	9	Excitatory neuronal cluster	14
T103	l4	46d	Cluster 172	215	201	14	Excitatory neuronal cluster	14.3571
T103	l4	46d	Cluster 173	26	26	0	Excitatory neuronal cluster	NaN
T103	l4	46d	Cluster 174	240	225	15	Excitatory neuronal cluster	15
T103	l4	46v	Cluster 175	136	127	9	Excitatory neuronal cluster	14.1111
T103	l4	46v	Cluster 176	109	102	7	Excitatory neuronal cluster	14.5714
T103	l4	46d	Cluster 177	115	107	8	Excitatory neuronal cluster	13.375
T103	l4	8Av	Cluster 178	97	91	6	Excitatory neuronal cluster	15.1667
T103	l4	46d	Cluster 179	124	116	8	Excitatory neuronal cluster	14.5
T103	l4	46v	Cluster 180	29	29	0	Excitatory neuronal cluster	NaN
T103	l4	10mc	Cluster 181	98	92	6	Excitatory neuronal cluster	15.3333
T103	l4	12o	Cluster 182	26	26	0	Excitatory neuronal cluster	NaN
T103	l5	F7	Cluster 183	450	410	40	Excitatory neuronal cluster	10.25
T103	l5	F7	Cluster 184	339	307	32	Excitatory neuronal cluster	9.59375
T103	l5	F7	Cluster 185	177	164	13	Excitatory neuronal cluster	12.6154
T103	l5	F6	Cluster 186	279	255	24	Excitatory neuronal cluster	10.625
T103	l5	F7	Cluster 187	626	565	61	Excitatory neuronal cluster	9.2623
T103	l5	F6	Cluster 188	71	68	3	Excitatory neuronal cluster	22.6667
T103	l5	8Ad	Cluster 189	421	381	40	Excitatory neuronal cluster	9.525
T103	l5	F6	Cluster 190	358	321	37	Excitatory neuronal cluster	8.67568
T103	l5	8Ad	Cluster 191	317	291	26	Excitatory neuronal cluster	11.1923
T103	l5	F6	Cluster 192	235	219	16	Excitatory neuronal cluster	13.6875
T103	l5	8Bs	Cluster 193	342	317	25	Excitatory neuronal cluster	12.68
T103	l5	F6	Cluster 194	66	63	3	Excitatory neuronal cluster	21
T103	l5	F6,24c	Cluster 195	111	104	7	Excitatory neuronal cluster	14.8571
T103	l5	8Bs	Cluster 196	25	25	0	Excitatory neuronal cluster	NaN
T103	l5	8Bs	Cluster 197	40	39	1	Excitatory neuronal cluster	39
T103	l5	46d	Cluster 198	190	177	13	Excitatory neuronal cluster	13.6154
T103	l5	46d	Cluster 199	346	320	26	Excitatory neuronal cluster	12.3077
T103	l5	24b	Cluster 200	456	415	41	Excitatory neuronal cluster	10.122
T103	l5	24c	Cluster 201	238	221	17	Excitatory neuronal cluster	13
T103	l5	24c	Cluster 202	151	141	10	Excitatory neuronal cluster	14.1
T103	l5	46v,8Av	Cluster 203	570	517	53	Excitatory neuronal cluster	9.75472
T103	l5	46d	Cluster 204	84	80	4	Excitatory neuronal cluster	20
T103	l5	24b	Cluster 205	41	40	1	Excitatory neuronal cluster	40
T103	l5	24b	Cluster 206	69	66	3	Excitatory neuronal cluster	22
T103	l5	46d	Cluster 207	375	348	27	Excitatory neuronal cluster	12.8889
T103	l5	46v	Cluster 208	166	154	12	Excitatory neuronal cluster	12.8333
T103	l5	8Av	Cluster 209	139	129	10	Excitatory neuronal cluster	12.9
T103	l5	24a	Cluster 210	139	130	9	Excitatory neuronal cluster	14.4444
T103	l5	46v	Cluster 211	27	27	0	Excitatory neuronal cluster	NaN
T103	l5	46v	Cluster 212	61	59	2	Excitatory neuronal cluster	29.5
T103	l5	46v	Cluster 213	152	141	11	Excitatory neuronal cluster	12.8182
T103	l5	46v,46d	Cluster 214	85	81	4	Excitatory neuronal cluster	20.25
T103	l5	46v	Cluster 215	207	194	13	Excitatory neuronal cluster	14.9231
T103	l5	45b	Cluster 216	251	231	20	Excitatory neuronal cluster	11.55
T103	l5	45b	Cluster 217	484	441	43	Excitatory neuronal cluster	10.2558
T103	l5	44	Cluster 218	125	117	8	Excitatory neuronal cluster	14.625
T103	l5	32	Cluster 219	55	53	2	Excitatory neuronal cluster	26.5
T103	l5	32	Cluster 220	577	526	51	Excitatory neuronal cluster	10.3137
T103	l5	44	Cluster 221	26	26	0	Excitatory neuronal cluster	NaN
T103	l5	44	Cluster 222	130	121	9	Excitatory neuronal cluster	13.4444
T103	l5	13b	Cluster 223	301	277	24	Excitatory neuronal cluster	11.5417
T103	l5	F5,44	Cluster 224	216	198	18	Excitatory neuronal cluster	11
T103	l5	32,10mc	Cluster 225	986	897	89	Excitatory neuronal cluster	10.0787
T103	l5	13m	Cluster 226	1281	1176	105	Excitatory neuronal cluster	11.2
T103	l5	F5	Cluster 227	223	208	15	Excitatory neuronal cluster	13.8667
T103	l5	13l	Cluster 228	117	110	7	Excitatory neuronal cluster	15.7143
T103	l5	F5	Cluster 229	541	490	51	Excitatory neuronal cluster	9.60784
T103	l5	13m	Cluster 230	199	182	17	Excitatory neuronal cluster	10.7059
T103	l5	13l	Cluster 231	238	219	19	Excitatory neuronal cluster	11.5263
T103	l5	13l	Cluster 232	409	378	31	Excitatory neuronal cluster	12.1935
T103	l5	13b	Cluster 233	123	116	7	Excitatory neuronal cluster	16.5714
T103	l5	13m	Cluster 234	57	55	2	Excitatory neuronal cluster	27.5
T103	l5	13l	Cluster 235	102	96	6	Excitatory neuronal cluster	16
T103	l5	13b	Cluster 236	360	332	28	Excitatory neuronal cluster	11.8571
T103	l5	F5	Cluster 237	30	30	0	Excitatory neuronal cluster	NaN
T103	l5	13m	Cluster 238	1104	1001	103	Excitatory neuronal cluster	9.71845
T103	l5	13m	Cluster 239	136	127	9	Excitatory neuronal cluster	14.1111
T103	l5	F5	Cluster 240	304	279	25	Excitatory neuronal cluster	11.16
T103	l5	12o,13l	Cluster 241	907	829	78	Excitatory neuronal cluster	10.6282
T103	l5	13b	Cluster 242	797	718	79	Excitatory neuronal cluster	9.08861
T103	l5	10mc	Cluster 243	195	183	12	Excitatory neuronal cluster	15.25
T103	l5	F5	Cluster 244	284	260	24	Excitatory neuronal cluster	10.8333
T103	l5	13a	Cluster 245	212	195	17	Excitatory neuronal cluster	11.4706
T103	l5	F5	Cluster 246	196	181	15	Excitatory neuronal cluster	12.0667
T103	l5	12o	Cluster 247	678	617	61	Excitatory neuronal cluster	10.1148
T103	l5	F5	Cluster 248	585	534	51	Excitatory neuronal cluster	10.4706
T103	l5	14c,13a,10mc	Cluster 249	1634	1483	151	Excitatory neuronal cluster	9.82119
T103	l6	F7	Cluster 250	626	574	52	Excitatory neuronal cluster	11.0385
T103	l6	F7	Cluster 251	199	185	14	Excitatory neuronal cluster	13.2143
T103	l6	F6	Cluster 252	657	600	57	Excitatory neuronal cluster	10.5263
T103	l6	F6	Cluster 253	336	313	23	Excitatory neuronal cluster	13.6087
T103	l6	F6	Cluster 254	192	180	12	Excitatory neuronal cluster	15
T103	l6	46d,8Ad	Cluster 255	1027	941	86	Excitatory neuronal cluster	10.9419
T103	l6	8Bs	Cluster 256	97	92	5	Excitatory neuronal cluster	18.4
T103	l6	8Ad,8Bs	Cluster 257	480	444	36	Excitatory neuronal cluster	12.3333
T103	l6	8Bs	Cluster 258	253	240	13	Excitatory neuronal cluster	18.4615
T103	l6	46d	Cluster 259	367	334	33	Excitatory neuronal cluster	10.1212
T103	l6	24c,24b	Cluster 260	618	567	51	Excitatory neuronal cluster	11.1176
T103	l6	24c	Cluster 261	135	128	7	Excitatory neuronal cluster	18.2857
T103	l6	24c	Cluster 262	271	248	23	Excitatory neuronal cluster	10.7826
T103	l6	46d	Cluster 263	129	121	8	Excitatory neuronal cluster	15.125
T103	l6	24b	Cluster 264	201	187	14	Excitatory neuronal cluster	13.3571
T103	l6	46d	Cluster 265	91	86	5	Excitatory neuronal cluster	17.2
T103	l6	46v	Cluster 266	236	218	18	Excitatory neuronal cluster	12.1111
T103	l6	8Av,46v	Cluster 267	1030	940	90	Excitatory neuronal cluster	10.4444
T103	l6	46v	Cluster 268	25	25	0	Excitatory neuronal cluster	NaN
T103	l6	8Av	Cluster 269	322	297	25	Excitatory neuronal cluster	11.88
T103	l6	46v	Cluster 270	147	137	10	Excitatory neuronal cluster	13.7
T103	l6	46v,46d	Cluster 271	217	204	13	Excitatory neuronal cluster	15.6923
T103	l6	45b	Cluster 272	388	354	34	Excitatory neuronal cluster	10.4118
T103	l6	44	Cluster 273	39	39	0	Excitatory neuronal cluster	NaN
T103	l6	13b	Cluster 274	73	70	3	Excitatory neuronal cluster	23.3333
T103	l6	32	Cluster 275	859	789	70	Excitatory neuronal cluster	11.2714
T103	l6	13m	Cluster 276	156	146	10	Excitatory neuronal cluster	14.6
T103	l6	13m	Cluster 277	267	250	17	Excitatory neuronal cluster	14.7059
T103	l6	13b	Cluster 278	161	152	9	Excitatory neuronal cluster	16.8889
T103	l6	13m	Cluster 279	989	914	75	Excitatory neuronal cluster	12.1867
T103	l6	13m	Cluster 280	42	42	0	Excitatory neuronal cluster	NaN
T103	l6	10mc	Cluster 281	149	144	5	Excitatory neuronal cluster	28.8
T103	l6	13m	Cluster 282	535	495	40	Excitatory neuronal cluster	12.375
T103	l6	13b	Cluster 283	46	46	0	Excitatory neuronal cluster	NaN
T103	l6	12o,13l,13m,F5,44	Cluster 284	6331	5829	502	Excitatory neuronal cluster	11.6116
T103	l6	13a	Cluster 285	445	407	38	Excitatory neuronal cluster	10.7105
T103	l6	14c	Cluster 286	270	244	26	Excitatory neuronal cluster	9.38462
T103	l6	12o	Cluster 287	71	68	3	Excitatory neuronal cluster	22.6667
T104	l1	V2,V3d	Cluster 1	152	129	23	Excitatory neuronal cluster	5.6087
T104	l1	V2	Cluster 2	12	12	0	Excitatory neuronal cluster	NaN
T104	l1	V2	Cluster 3	25	22	3	Excitatory neuronal cluster	7.33333
T104	l1	V2	Cluster 4	18	17	1	Excitatory neuronal cluster	17
T104	l1	V2	Cluster 5	25	22	3	Excitatory neuronal cluster	7.33333
T104	l1	V2	Cluster 6	12	12	0	Excitatory neuronal cluster	NaN
T104	l1	V2	Cluster 7	21	20	1	Excitatory neuronal cluster	20
T104	l1	V2	Cluster 8	15	14	1	Excitatory neuronal cluster	14
T104	l1	V1	Cluster 9	162	139	23	Excitatory neuronal cluster	6.04348
T104	l1	V1	Cluster 10	90	74	16	Excitatory neuronal cluster	4.625
T104	l1	V1	Cluster 11	20	18	2	Excitatory neuronal cluster	9
T104	l1	V1,V2	Cluster 12	96	81	15	Excitatory neuronal cluster	5.4
T104	l1	V1	Cluster 13	80	67	13	Excitatory neuronal cluster	5.15385
T104	l1	V1	Cluster 14	31	27	4	Excitatory neuronal cluster	6.75
T104	l1	V1	Cluster 15	89	74	15	Excitatory neuronal cluster	4.93333
T104	l1	V2	Cluster 16	25	22	3	Excitatory neuronal cluster	7.33333
T104	l1	V1,V2	Cluster 17	56	46	10	Excitatory neuronal cluster	4.6
T104	l1	V1,V2	Cluster 18	21	19	2	Excitatory neuronal cluster	9.5
T104	l1	V2	Cluster 19	55	48	7	Excitatory neuronal cluster	6.85714
T104	l1	V2	Cluster 20	98	85	13	Excitatory neuronal cluster	6.53846
T104	l1	V2	Cluster 21	16	15	1	Excitatory neuronal cluster	15
T104	l1	V2	Cluster 22	51	45	6	Excitatory neuronal cluster	7.5
T104	l1	V2	Cluster 23	16	15	1	Excitatory neuronal cluster	15
T104	l1	V2	Cluster 24	41	33	8	Excitatory neuronal cluster	4.125
T104	l1	V2	Cluster 25	48	45	3	Excitatory neuronal cluster	15
T104	l1	V2	Cluster 26	44	37	7	Excitatory neuronal cluster	5.28571
T104	l1	V2	Cluster 27	25	22	3	Excitatory neuronal cluster	7.33333
T104	l1	V2	Cluster 28	67	53	14	Excitatory neuronal cluster	3.78571
T104	l2	V2	Cluster 29	85	76	9	Excitatory neuronal cluster	8.44444
T104	l2	V2	Cluster 30	45	42	3	Excitatory neuronal cluster	14
T104	l2	V2	Cluster 31	151	135	16	Excitatory neuronal cluster	8.4375
T104	l2	V2	Cluster 32	176	158	18	Excitatory neuronal cluster	8.77778
T104	l2	V2	Cluster 33	24	24	0	Excitatory neuronal cluster	NaN
T104	l2	V2	Cluster 34	139	125	14	Excitatory neuronal cluster	8.92857
T104	l2	V2,V3d	Cluster 35	231	215	16	Excitatory neuronal cluster	13.4375
T104	l2	V2	Cluster 36	37	35	2	Excitatory neuronal cluster	17.5
T104	l2	V3d,V2	Cluster 37	200	178	22	Excitatory neuronal cluster	8.09091
T104	l2	V2,V3d	Cluster 38	649	570	79	Excitatory neuronal cluster	7.21519
T104	l2	V2	Cluster 39	156	138	18	Excitatory neuronal cluster	7.66667
T104	l2	V3d	Cluster 40	67	62	5	Excitatory neuronal cluster	12.4
T104	l2	V2	Cluster 41	407	362	45	Excitatory neuronal cluster	8.04444
T104	l2	V3d,V2	Cluster 42	70	64	6	Excitatory neuronal cluster	10.6667
T104	l2	V2	Cluster 43	47	44	3	Excitatory neuronal cluster	14.6667
T104	l2	V2	Cluster 44	164	146	18	Excitatory neuronal cluster	8.11111
T104	l2	V2	Cluster 45	278	246	32	Excitatory neuronal cluster	7.6875
T104	l2	V3d	Cluster 46	20	20	0	Excitatory neuronal cluster	NaN
T104	l2	V3d	Cluster 47	84	76	8	Excitatory neuronal cluster	9.5
T104	l2	V2	Cluster 48	211	188	23	Excitatory neuronal cluster	8.17391
T104	l2	V2,V3d	Cluster 49	439	381	58	Excitatory neuronal cluster	6.56897
T104	l2	V2	Cluster 50	245	218	27	Excitatory neuronal cluster	8.07407
T104	l2	V2	Cluster 51	131	114	17	Excitatory neuronal cluster	6.70588
T104	l2	V3d	Cluster 52	383	339	44	Excitatory neuronal cluster	7.70455
T104	l2	V2	Cluster 53	174	152	22	Excitatory neuronal cluster	6.90909
T104	l2	V2	Cluster 54	290	254	36	Excitatory neuronal cluster	7.05556
T104	l2	V2	Cluster 55	291	262	29	Excitatory neuronal cluster	9.03448
T104	l2	V3d	Cluster 56	94	85	9	Excitatory neuronal cluster	9.44444
T104	l2	V2	Cluster 57	37	35	2	Excitatory neuronal cluster	17.5
T104	l2	V2	Cluster 58	507	443	64	Excitatory neuronal cluster	6.92188
T104	l2	V3d	Cluster 59	46	43	3	Excitatory neuronal cluster	14.3333
T104	l2	V2	Cluster 60	319	282	37	Excitatory neuronal cluster	7.62162
T104	l2	V2,V1	Cluster 61	211	190	21	Excitatory neuronal cluster	9.04762
T104	l2	V2	Cluster 62	65	60	5	Excitatory neuronal cluster	12
T104	l2	V2	Cluster 63	27	26	1	Excitatory neuronal cluster	26
T104	l2	V1	Cluster 64	234	208	26	Excitatory neuronal cluster	8
T104	l2	V2	Cluster 65	25	25	0	Excitatory neuronal cluster	NaN
T104	l2	V1	Cluster 66	413	367	46	Excitatory neuronal cluster	7.97826
T104	l2	V1	Cluster 67	20	20	0	Excitatory neuronal cluster	NaN
T104	l2	V1	Cluster 68	307	274	33	Excitatory neuronal cluster	8.30303
T104	l2	V1,V2	Cluster 69	275	237	38	Excitatory neuronal cluster	6.23684
T104	l2	V1	Cluster 70	46	44	2	Excitatory neuronal cluster	22
T104	l2	V1,V2	Cluster 71	1120	987	133	Excitatory neuronal cluster	7.42105
T104	l2	V2	Cluster 72	38	36	2	Excitatory neuronal cluster	18
T104	l2	V1,V2	Cluster 73	171	154	17	Excitatory neuronal cluster	9.05882
T104	l2	V1	Cluster 74	2101	1871	230	Excitatory neuronal cluster	8.13478
T104	l2	V2	Cluster 75	39	37	2	Excitatory neuronal cluster	18.5
T104	l2	V2	Cluster 76	46	43	3	Excitatory neuronal cluster	14.3333
T104	l2	V1	Cluster 77	415	367	48	Excitatory neuronal cluster	7.64583
T104	l2	V2	Cluster 78	49	46	3	Excitatory neuronal cluster	15.3333
T104	l2	V2	Cluster 79	168	149	19	Excitatory neuronal cluster	7.84211
T104	l2	V2	Cluster 80	264	232	32	Excitatory neuronal cluster	7.25
T104	l2	V2	Cluster 81	199	176	23	Excitatory neuronal cluster	7.65217
T104	l2	V2	Cluster 82	250	221	29	Excitatory neuronal cluster	7.62069
T104	l2	V2	Cluster 83	118	105	13	Excitatory neuronal cluster	8.07692
T104	l2	V2	Cluster 84	863	752	111	Excitatory neuronal cluster	6.77477
T104	l2	V2	Cluster 85	145	130	15	Excitatory neuronal cluster	8.66667
T104	l2	V1	Cluster 86	158	141	17	Excitatory neuronal cluster	8.29412
T104	l2	V2	Cluster 87	170	153	17	Excitatory neuronal cluster	9
T104	l2	V2	Cluster 88	2069	1799	270	Excitatory neuronal cluster	6.66296
T104	l2	V2	Cluster 89	372	327	45	Excitatory neuronal cluster	7.26667
T104	l2	V2	Cluster 90	63	59	4	Excitatory neuronal cluster	14.75
T104	l2	V2	Cluster 91	198	180	18	Excitatory neuronal cluster	10
T104	l2	V2	Cluster 92	148	132	16	Excitatory neuronal cluster	8.25
T104	l2	V2	Cluster 93	23	23	0	Excitatory neuronal cluster	NaN
T104	l2	V2	Cluster 94	32	31	1	Excitatory neuronal cluster	31
T104	l2	V1,V2	Cluster 95	174	155	19	Excitatory neuronal cluster	8.15789
T104	l2	V2	Cluster 96	22	22	0	Excitatory neuronal cluster	NaN
T104	l2	V2	Cluster 97	136	122	14	Excitatory neuronal cluster	8.71429
T104	l2	V2	Cluster 98	221	196	25	Excitatory neuronal cluster	7.84
T104	l2	V2	Cluster 99	89	82	7	Excitatory neuronal cluster	11.7143
T104	l2	V2	Cluster 100	152	134	18	Excitatory neuronal cluster	7.44444
T104	l2	V2	Cluster 101	87	79	8	Excitatory neuronal cluster	9.875
T104	l2	V2	Cluster 102	25	25	0	Excitatory neuronal cluster	NaN
T104	l2	V2	Cluster 103	17	17	0	Excitatory neuronal cluster	NaN
T104	l2	V2	Cluster 104	80	74	6	Excitatory neuronal cluster	12.3333
T104	l2	V2	Cluster 105	54	50	4	Excitatory neuronal cluster	12.5
T104	l2	V2	Cluster 106	27	26	1	Excitatory neuronal cluster	26
T104	l2	V2	Cluster 107	201	178	23	Excitatory neuronal cluster	7.73913
T104	l3	V2	Cluster 108	356	315	41	Excitatory neuronal cluster	7.68293
T104	l3	V2	Cluster 109	889	795	94	Excitatory neuronal cluster	8.45745
T104	l3	V2	Cluster 110	141	130	11	Excitatory neuronal cluster	11.8182
T104	l3	V2	Cluster 111	410	366	44	Excitatory neuronal cluster	8.31818
T104	l3	V2	Cluster 112	124	113	11	Excitatory neuronal cluster	10.2727
T104	l3	V2	Cluster 113	93	85	8	Excitatory neuronal cluster	10.625
T104	l3	V2	Cluster 114	172	159	13	Excitatory neuronal cluster	12.2308
T104	l3	V2	Cluster 115	523	469	54	Excitatory neuronal cluster	8.68519
T104	l3	V2	Cluster 116	22	22	0	Excitatory neuronal cluster	NaN
T104	l3	V2	Cluster 117	101	95	6	Excitatory neuronal cluster	15.8333
T104	l3	V2	Cluster 118	185	169	16	Excitatory neuronal cluster	10.5625
T104	l3	V2	Cluster 119	185	171	14	Excitatory neuronal cluster	12.2143
T104	l3	V2	Cluster 120	382	345	37	Excitatory neuronal cluster	9.32432
T104	l3	V3d	Cluster 121	45	43	2	Excitatory neuronal cluster	21.5
T104	l3	V2	Cluster 122	698	615	83	Excitatory neuronal cluster	7.40964
T104	l3	V2,V3d	Cluster 123	634	565	69	Excitatory neuronal cluster	8.18841
T104	l3	V3d	Cluster 124	418	372	46	Excitatory neuronal cluster	8.08696
T104	l3	V2	Cluster 125	73	69	4	Excitatory neuronal cluster	17.25
T104	l3	V3d	Cluster 126	821	730	91	Excitatory neuronal cluster	8.02198
T104	l3	V2	Cluster 127	496	445	51	Excitatory neuronal cluster	8.72549
T104	l3	V3d	Cluster 128	79	74	5	Excitatory neuronal cluster	14.8
T104	l3	V2	Cluster 129	576	515	61	Excitatory neuronal cluster	8.44262
T104	l3	V2	Cluster 130	25	25	0	Excitatory neuronal cluster	NaN
T104	l3	V2	Cluster 131	348	309	39	Excitatory neuronal cluster	7.92308
T104	l3	V2	Cluster 132	176	160	16	Excitatory neuronal cluster	10
T104	l3	V3d	Cluster 133	553	492	61	Excitatory neuronal cluster	8.06557
T104	l3	V2	Cluster 134	1307	1166	141	Excitatory neuronal cluster	8.2695
T104	l3	V2,V3d	Cluster 135	793	700	93	Excitatory neuronal cluster	7.52688
T104	l3	V3d	Cluster 136	411	369	42	Excitatory neuronal cluster	8.78571
T104	l3	V2	Cluster 137	99	93	6	Excitatory neuronal cluster	15.5
T104	l3	V1	Cluster 138	1952	1738	214	Excitatory neuronal cluster	8.1215
T104	l3	V2	Cluster 139	343	309	34	Excitatory neuronal cluster	9.08824
T104	l3	V2	Cluster 140	1319	1172	147	Excitatory neuronal cluster	7.97279
T104	l3	V2	Cluster 141	494	438	56	Excitatory neuronal cluster	7.82143
T104	l3	V3d	Cluster 142	160	145	15	Excitatory neuronal cluster	9.66667
T104	l3	V3d	Cluster 143	654	588	66	Excitatory neuronal cluster	8.90909
T104	l3	V2	Cluster 144	2800	2472	328	Excitatory neuronal cluster	7.53659
T104	l3	V2	Cluster 145	184	171	13	Excitatory neuronal cluster	13.1538
T104	l3	V2	Cluster 146	847	756	91	Excitatory neuronal cluster	8.30769
T104	l3	V3d	Cluster 147	88	81	7	Excitatory neuronal cluster	11.5714
T104	l3	V3d	Cluster 148	131	120	11	Excitatory neuronal cluster	10.9091
T104	l3	V2	Cluster 149	415	369	46	Excitatory neuronal cluster	8.02174
T104	l3	V1,V2	Cluster 150	1212	1078	134	Excitatory neuronal cluster	8.04478
T104	l3	V2	Cluster 151	23	23	0	Excitatory neuronal cluster	NaN
T104	l3	V2	Cluster 152	46	44	2	Excitatory neuronal cluster	22
T104	l3	V2	Cluster 153	77	72	5	Excitatory neuronal cluster	14.4
T104	l3	V2	Cluster 154	1858	1653	205	Excitatory neuronal cluster	8.06341
T104	l3	V2	Cluster 155	206	185	21	Excitatory neuronal cluster	8.80952
T104	l3	V1	Cluster 156	1815	1615	200	Excitatory neuronal cluster	8.075
T104	l3	V1	Cluster 157	897	807	90	Excitatory neuronal cluster	8.96667
T104	l3	V1	Cluster 158	783	692	91	Excitatory neuronal cluster	7.6044
T104	l3	V2	Cluster 159	132	121	11	Excitatory neuronal cluster	11
T104	l3	V1	Cluster 160	9985	8944	1041	Excitatory neuronal cluster	8.59174
T104	l3	V2	Cluster 161	132	120	12	Excitatory neuronal cluster	10
T104	l3	V2	Cluster 162	2586	2329	257	Excitatory neuronal cluster	9.06226
T104	l3	V1	Cluster 163	1206	1070	136	Excitatory neuronal cluster	7.86765
T104	l3	V2	Cluster 164	38	37	1	Excitatory neuronal cluster	37
T104	l3	V2	Cluster 165	41	40	1	Excitatory neuronal cluster	40
T104	l3	V2,V1	Cluster 166	1160	1042	118	Excitatory neuronal cluster	8.83051
T104	l3	V2	Cluster 167	714	641	73	Excitatory neuronal cluster	8.78082
T104	l3	V2	Cluster 168	65	61	4	Excitatory neuronal cluster	15.25
T104	l3	V2	Cluster 169	313	283	30	Excitatory neuronal cluster	9.43333
T104	l3	V2	Cluster 170	282	251	31	Excitatory neuronal cluster	8.09677
T104	l3	V1	Cluster 171	785	690	95	Excitatory neuronal cluster	7.26316
T104	l3	V2	Cluster 172	796	708	88	Excitatory neuronal cluster	8.04545
T104	l3	V2	Cluster 173	390	350	40	Excitatory neuronal cluster	8.75
T104	l3	V2	Cluster 174	855	757	98	Excitatory neuronal cluster	7.72449
T104	l3	V2	Cluster 175	286	257	29	Excitatory neuronal cluster	8.86207
T104	l3	V1	Cluster 176	47	45	2	Excitatory neuronal cluster	22.5
T104	l3	V2	Cluster 177	2698	2390	308	Excitatory neuronal cluster	7.75974
T104	l3	V2	Cluster 178	550	493	57	Excitatory neuronal cluster	8.64912
T104	l3	V1	Cluster 179	980	870	110	Excitatory neuronal cluster	7.90909
T104	l3	V2	Cluster 180	560	505	55	Excitatory neuronal cluster	9.18182
T104	l3	V2	Cluster 181	167	153	14	Excitatory neuronal cluster	10.9286
T104	l3	V2	Cluster 182	309	275	34	Excitatory neuronal cluster	8.08824
T104	l3	V2	Cluster 183	146	133	13	Excitatory neuronal cluster	10.2308
T104	l3	V2	Cluster 184	769	681	88	Excitatory neuronal cluster	7.73864
T104	l3	V2	Cluster 185	93	86	7	Excitatory neuronal cluster	12.2857
T104	l3	V2	Cluster 186	409	370	39	Excitatory neuronal cluster	9.48718
T104	l3	V2	Cluster 187	36	35	1	Excitatory neuronal cluster	35
T104	l3	V2	Cluster 188	299	273	26	Excitatory neuronal cluster	10.5
T104	l3	V2	Cluster 189	798	717	81	Excitatory neuronal cluster	8.85185
T104	l3	V2	Cluster 190	156	142	14	Excitatory neuronal cluster	10.1429
T104	l3	V2	Cluster 191	40	39	1	Excitatory neuronal cluster	39
T104	l3	V2	Cluster 192	465	419	46	Excitatory neuronal cluster	9.1087
T104	l3	V2	Cluster 193	44	43	1	Excitatory neuronal cluster	43
T104	l3	V2	Cluster 194	51	49	2	Excitatory neuronal cluster	24.5
T104	l3	V2	Cluster 195	43	41	2	Excitatory neuronal cluster	20.5
T104	l3	V2	Cluster 196	41	40	1	Excitatory neuronal cluster	40
T104	l4	V2	Cluster 197	239	223	16	Excitatory neuronal cluster	13.9375
T104	l4	V2	Cluster 198	97	91	6	Excitatory neuronal cluster	15.1667
T104	l4	V2	Cluster 199	30	30	0	Excitatory neuronal cluster	NaN
T104	l4	V2	Cluster 200	35	34	1	Excitatory neuronal cluster	34
T104	l4	V2	Cluster 201	91	85	6	Excitatory neuronal cluster	14.1667
T104	l4	V2	Cluster 202	151	139	12	Excitatory neuronal cluster	11.5833
T104	l4	V2	Cluster 203	36	35	1	Excitatory neuronal cluster	35
T104	l4	V2	Cluster 204	331	301	30	Excitatory neuronal cluster	10.0333
T104	l4	V2	Cluster 205	46	45	1	Excitatory neuronal cluster	45
T104	l4	V2	Cluster 206	235	215	20	Excitatory neuronal cluster	10.75
T104	l4	V3d	Cluster 207	84	79	5	Excitatory neuronal cluster	15.8
T104	l4	V2	Cluster 208	407	370	37	Excitatory neuronal cluster	10
T104	l4	V3d	Cluster 209	106	99	7	Excitatory neuronal cluster	14.1429
T104	l4	V3d	Cluster 210	151	137	14	Excitatory neuronal cluster	9.78571
T104	l4	V2	Cluster 211	289	261	28	Excitatory neuronal cluster	9.32143
T104	l4	V3d	Cluster 212	89	83	6	Excitatory neuronal cluster	13.8333
T104	l4	V1	Cluster 213	639	585	54	Excitatory neuronal cluster	10.8333
T104	l4	V3d	Cluster 214	508	465	43	Excitatory neuronal cluster	10.814
T104	l4	V2	Cluster 215	269	242	27	Excitatory neuronal cluster	8.96296
T104	l4	V2	Cluster 216	50	48	2	Excitatory neuronal cluster	24
T104	l4	V2	Cluster 217	556	511	45	Excitatory neuronal cluster	11.3556
T104	l4	V2	Cluster 218	862	769	93	Excitatory neuronal cluster	8.26882
T104	l4	V1	Cluster 219	1736	1577	159	Excitatory neuronal cluster	9.91824
T104	l4	V3d	Cluster 220	22	22	0	Excitatory neuronal cluster	NaN
T104	l4	V2	Cluster 221	314	286	28	Excitatory neuronal cluster	10.2143
T104	l4	V2	Cluster 222	297	269	28	Excitatory neuronal cluster	9.60714
T104	l4	V2	Cluster 223	48	47	1	Excitatory neuronal cluster	47
T104	l4	V2	Cluster 224	290	262	28	Excitatory neuronal cluster	9.35714
T104	l4	V3d	Cluster 225	94	88	6	Excitatory neuronal cluster	14.6667
T104	l4	V2	Cluster 226	202	189	13	Excitatory neuronal cluster	14.5385
T104	l4	V3d	Cluster 227	53	50	3	Excitatory neuronal cluster	16.6667
T104	l4	V2	Cluster 228	149	138	11	Excitatory neuronal cluster	12.5455
T104	l4	V1,V2	Cluster 229	272	247	25	Excitatory neuronal cluster	9.88
T104	l4	V1	Cluster 230	108	101	7	Excitatory neuronal cluster	14.4286
T104	l4	V2	Cluster 231	22	22	0	Excitatory neuronal cluster	NaN
T104	l4	V1	Cluster 232	424	378	46	Excitatory neuronal cluster	8.21739
T104	l4	V1	Cluster 233	596	533	63	Excitatory neuronal cluster	8.46032
T104	l4	V2	Cluster 234	61	57	4	Excitatory neuronal cluster	14.25
T104	l4	V2	Cluster 235	250	230	20	Excitatory neuronal cluster	11.5
T104	l4	V2	Cluster 236	67	64	3	Excitatory neuronal cluster	21.3333
T104	l4	V1	Cluster 237	61	59	2	Excitatory neuronal cluster	29.5
T104	l4	V1	Cluster 238	1743	1557	186	Excitatory neuronal cluster	8.37097
T104	l4	V1	Cluster 239	1136	1014	122	Excitatory neuronal cluster	8.31148
T104	l4	V1	Cluster 240	473	419	54	Excitatory neuronal cluster	7.75926
T104	l4	V1	Cluster 241	988	884	104	Excitatory neuronal cluster	8.5
T104	l4	V1	Cluster 242	1021	921	100	Excitatory neuronal cluster	9.21
T104	l4	V2	Cluster 243	59	56	3	Excitatory neuronal cluster	18.6667
T104	l4	V1	Cluster 244	538	485	53	Excitatory neuronal cluster	9.15094
T104	l4	V1	Cluster 245	155	143	12	Excitatory neuronal cluster	11.9167
T104	l4	V1	Cluster 246	22	22	0	Excitatory neuronal cluster	NaN
T104	l4	V1	Cluster 247	23	23	0	Excitatory neuronal cluster	NaN
T104	l4	V1	Cluster 248	755	671	84	Excitatory neuronal cluster	7.9881
T104	l4	V1	Cluster 249	521	463	58	Excitatory neuronal cluster	7.98276
T104	l4	V1	Cluster 250	870	788	82	Excitatory neuronal cluster	9.60976
T104	l4	V1	Cluster 251	325	293	32	Excitatory neuronal cluster	9.15625
T104	l4	V2	Cluster 252	371	340	31	Excitatory neuronal cluster	10.9677
T104	l4	V2	Cluster 253	279	252	27	Excitatory neuronal cluster	9.33333
T104	l4	V1	Cluster 254	939	842	97	Excitatory neuronal cluster	8.68041
T104	l4	V2	Cluster 255	74	70	4	Excitatory neuronal cluster	17.5
T104	l4	V1	Cluster 256	68	65	3	Excitatory neuronal cluster	21.6667
T104	l4	V1	Cluster 257	976	882	94	Excitatory neuronal cluster	9.38298
T104	l4	V2	Cluster 258	78	76	2	Excitatory neuronal cluster	38
T104	l4	V2	Cluster 259	378	350	28	Excitatory neuronal cluster	12.5
T104	l4	V2	Cluster 260	249	225	24	Excitatory neuronal cluster	9.375
T104	l4	V1	Cluster 261	1609	1441	168	Excitatory neuronal cluster	8.57738
T104	l4	V2	Cluster 262	337	307	30	Excitatory neuronal cluster	10.2333
T104	l4	V2	Cluster 263	446	412	34	Excitatory neuronal cluster	12.1176
T104	l4	V1	Cluster 264	603	537	66	Excitatory neuronal cluster	8.13636
T104	l4	V2	Cluster 265	79	74	5	Excitatory neuronal cluster	14.8
T104	l4	V1	Cluster 266	161	148	13	Excitatory neuronal cluster	11.3846
T104	l4	V2	Cluster 267	89	84	5	Excitatory neuronal cluster	16.8
T104	l4	V2	Cluster 268	53	51	2	Excitatory neuronal cluster	25.5
T104	l4	V1,V2	Cluster 269	2325	2085	240	Excitatory neuronal cluster	8.6875
T104	l4	V2	Cluster 270	101	94	7	Excitatory neuronal cluster	13.4286
T104	l4	V2	Cluster 271	106	99	7	Excitatory neuronal cluster	14.1429
T104	l4	V2	Cluster 272	138	127	11	Excitatory neuronal cluster	11.5455
T104	l4	V2	Cluster 273	42	41	1	Excitatory neuronal cluster	41
T104	l4	V2	Cluster 274	129	119	10	Excitatory neuronal cluster	11.9
T104	l4	V2	Cluster 275	312	281	31	Excitatory neuronal cluster	9.06452
T104	l4	V2	Cluster 276	115	107	8	Excitatory neuronal cluster	13.375
T104	l4	V2	Cluster 277	36	35	1	Excitatory neuronal cluster	35
T104	l4	V2	Cluster 278	108	100	8	Excitatory neuronal cluster	12.5
T104	l4	V2	Cluster 279	319	287	32	Excitatory neuronal cluster	8.96875
T104	l4	V2	Cluster 280	110	104	6	Excitatory neuronal cluster	17.3333
T104	l4	V2	Cluster 281	482	435	47	Excitatory neuronal cluster	9.25532
T104	l4	V2	Cluster 282	522	473	49	Excitatory neuronal cluster	9.65306
T104	l4	V2	Cluster 283	155	140	15	Excitatory neuronal cluster	9.33333
T104	l4	V2	Cluster 284	68	64	4	Excitatory neuronal cluster	16
T104	l5	V2	Cluster 285	211	195	16	Excitatory neuronal cluster	12.1875
T104	l5	V2	Cluster 286	316	291	25	Excitatory neuronal cluster	11.64
T104	l5	V2	Cluster 287	365	336	29	Excitatory neuronal cluster	11.5862
T104	l5	V2	Cluster 288	25	25	0	Excitatory neuronal cluster	NaN
T104	l5	V2	Cluster 289	132	122	10	Excitatory neuronal cluster	12.2
T104	l5	V2	Cluster 290	93	88	5	Excitatory neuronal cluster	17.6
T104	l5	V2	Cluster 291	2000	1803	197	Excitatory neuronal cluster	9.15228
T104	l5	V2	Cluster 292	237	220	17	Excitatory neuronal cluster	12.9412
T104	l5	V2	Cluster 293	37	36	1	Excitatory neuronal cluster	36
T104	l5	V2	Cluster 294	117	109	8	Excitatory neuronal cluster	13.625
T104	l5	V3d,V2	Cluster 295	525	476	49	Excitatory neuronal cluster	9.71429
T104	l5	V3d	Cluster 296	168	154	14	Excitatory neuronal cluster	11
T104	l5	V3d	Cluster 297	1105	999	106	Excitatory neuronal cluster	9.42453
T104	l5	V2	Cluster 298	130	121	9	Excitatory neuronal cluster	13.4444
T104	l5	V2	Cluster 299	841	761	80	Excitatory neuronal cluster	9.5125
T104	l5	V2	Cluster 300	23	23	0	Excitatory neuronal cluster	NaN
T104	l5	V2	Cluster 301	174	160	14	Excitatory neuronal cluster	11.4286
T104	l5	V2	Cluster 302	364	329	35	Excitatory neuronal cluster	9.4
T104	l5	V2	Cluster 303	1316	1191	125	Excitatory neuronal cluster	9.528
T104	l5	V2	Cluster 304	101	95	6	Excitatory neuronal cluster	15.8333
T104	l5	V2	Cluster 305	429	389	40	Excitatory neuronal cluster	9.725
T104	l5	V1	Cluster 306	692	636	56	Excitatory neuronal cluster	11.3571
T104	l5	V2	Cluster 307	75	72	3	Excitatory neuronal cluster	24
T104	l5	V3d	Cluster 308	94	87	7	Excitatory neuronal cluster	12.4286
T104	l5	V2	Cluster 309	553	498	55	Excitatory neuronal cluster	9.05455
T104	l5	V2	Cluster 310	311	281	30	Excitatory neuronal cluster	9.36667
T104	l5	V3d	Cluster 311	163	152	11	Excitatory neuronal cluster	13.8182
T104	l5	V2	Cluster 312	185	170	15	Excitatory neuronal cluster	11.3333
T104	l5	V2	Cluster 313	800	718	82	Excitatory neuronal cluster	8.7561
T104	l5	V2	Cluster 314	208	190	18	Excitatory neuronal cluster	10.5556
T104	l5	V3d	Cluster 315	49	47	2	Excitatory neuronal cluster	23.5
T104	l5	V1	Cluster 316	6541	5919	622	Excitatory neuronal cluster	9.51608
T104	l5	V2	Cluster 317	34	34	0	Excitatory neuronal cluster	NaN
T104	l5	V2	Cluster 318	1446	1296	150	Excitatory neuronal cluster	8.64
T104	l5	V3d	Cluster 319	37	36	1	Excitatory neuronal cluster	36
T104	l5	V2	Cluster 320	60	57	3	Excitatory neuronal cluster	19
T104	l5	V2	Cluster 321	194	179	15	Excitatory neuronal cluster	11.9333
T104	l5	V2	Cluster 322	257	234	23	Excitatory neuronal cluster	10.1739
T104	l5	V3d	Cluster 323	90	85	5	Excitatory neuronal cluster	17
T104	l5	V1	Cluster 324	118	111	7	Excitatory neuronal cluster	15.8571
T104	l5	V1	Cluster 325	149	140	9	Excitatory neuronal cluster	15.5556
T104	l5	V2	Cluster 326	157	146	11	Excitatory neuronal cluster	13.2727
T104	l5	V1,V2	Cluster 327	247	225	22	Excitatory neuronal cluster	10.2273
T104	l5	V1	Cluster 328	57	55	2	Excitatory neuronal cluster	27.5
T104	l5	V1	Cluster 329	160	147	13	Excitatory neuronal cluster	11.3077
T104	l5	V1	Cluster 330	134	124	10	Excitatory neuronal cluster	12.4
T104	l5	V1	Cluster 331	158	144	14	Excitatory neuronal cluster	10.2857
T104	l5	V2	Cluster 332	65	63	2	Excitatory neuronal cluster	31.5
T104	l5	V1	Cluster 333	285	265	20	Excitatory neuronal cluster	13.25
T104	l5	V2	Cluster 334	62	60	2	Excitatory neuronal cluster	30
T104	l5	V1	Cluster 335	24	24	0	Excitatory neuronal cluster	NaN
T104	l5	V2	Cluster 336	509	465	44	Excitatory neuronal cluster	10.5682
T104	l5	V1	Cluster 337	86	81	5	Excitatory neuronal cluster	16.2
T104	l5	V1	Cluster 338	692	633	59	Excitatory neuronal cluster	10.7288
T104	l5	V1	Cluster 339	73	69	4	Excitatory neuronal cluster	17.25
T104	l5	V1	Cluster 340	45	43	2	Excitatory neuronal cluster	21.5
T104	l5	V1	Cluster 341	164	151	13	Excitatory neuronal cluster	11.6154
T104	l5	V1,V2	Cluster 342	292	269	23	Excitatory neuronal cluster	11.6957
T104	l5	V1	Cluster 343	25	25	0	Excitatory neuronal cluster	NaN
T104	l5	V1	Cluster 344	196	178	18	Excitatory neuronal cluster	9.88889
T104	l5	V2	Cluster 345	304	276	28	Excitatory neuronal cluster	9.85714
T104	l5	V1	Cluster 346	469	434	35	Excitatory neuronal cluster	12.4
T104	l5	V2	Cluster 347	152	139	13	Excitatory neuronal cluster	10.6923
T104	l5	V2	Cluster 348	31	31	0	Excitatory neuronal cluster	NaN
T104	l5	V2	Cluster 349	128	119	9	Excitatory neuronal cluster	13.2222
T104	l5	V1	Cluster 350	67	64	3	Excitatory neuronal cluster	21.3333
T104	l5	V2	Cluster 351	60	57	3	Excitatory neuronal cluster	19
T104	l5	V1	Cluster 352	89	84	5	Excitatory neuronal cluster	16.8
T104	l5	V2	Cluster 353	145	133	12	Excitatory neuronal cluster	11.0833
T104	l5	V2	Cluster 354	143	132	11	Excitatory neuronal cluster	12
T104	l5	V2	Cluster 355	256	237	19	Excitatory neuronal cluster	12.4737
T104	l5	V1	Cluster 356	613	551	62	Excitatory neuronal cluster	8.8871
T104	l5	V2	Cluster 357	209	192	17	Excitatory neuronal cluster	11.2941
T104	l5	V2	Cluster 358	99	92	7	Excitatory neuronal cluster	13.1429
T104	l5	V2	Cluster 359	207	192	15	Excitatory neuronal cluster	12.8
T104	l5	V2	Cluster 360	464	424	40	Excitatory neuronal cluster	10.6
T104	l5	V1	Cluster 361	409	375	34	Excitatory neuronal cluster	11.0294
T104	l5	V2	Cluster 362	98	93	5	Excitatory neuronal cluster	18.6
T104	l5	V2	Cluster 363	130	119	11	Excitatory neuronal cluster	10.8182
T104	l5	V2	Cluster 364	40	39	1	Excitatory neuronal cluster	39
T104	l5	V2	Cluster 365	188	174	14	Excitatory neuronal cluster	12.4286
T104	l5	V2	Cluster 366	59	56	3	Excitatory neuronal cluster	18.6667
T104	l5	V2	Cluster 367	449	409	40	Excitatory neuronal cluster	10.225
T104	l5	V2	Cluster 368	867	786	81	Excitatory neuronal cluster	9.7037
T104	l5	V2	Cluster 369	120	112	8	Excitatory neuronal cluster	14
T104	l5	V1	Cluster 370	66	63	3	Excitatory neuronal cluster	21
T104	l5	V2	Cluster 371	35	35	0	Excitatory neuronal cluster	NaN
T104	l5	V2	Cluster 372	42	41	1	Excitatory neuronal cluster	41
T104	l5	V2	Cluster 373	428	387	41	Excitatory neuronal cluster	9.43902
T104	l5	V2	Cluster 374	49	48	1	Excitatory neuronal cluster	48
T104	l5	V2	Cluster 375	87	82	5	Excitatory neuronal cluster	16.4
T104	l5	V2	Cluster 376	156	145	11	Excitatory neuronal cluster	13.1818
T104	l5	V2	Cluster 377	99	93	6	Excitatory neuronal cluster	15.5
T104	l5	V2	Cluster 378	108	101	7	Excitatory neuronal cluster	14.4286
T104	l5	V2	Cluster 379	214	194	20	Excitatory neuronal cluster	9.7
T104	l5	V2	Cluster 380	165	152	13	Excitatory neuronal cluster	11.6923
T104	l6	V2	Cluster 381	284	265	19	Excitatory neuronal cluster	13.9474
T104	l6	V2	Cluster 382	187	176	11	Excitatory neuronal cluster	16
T104	l6	V2	Cluster 383	153	145	8	Excitatory neuronal cluster	18.125
T104	l6	V2	Cluster 384	2996	2766	230	Excitatory neuronal cluster	12.0261
T104	l6	V2	Cluster 385	187	175	12	Excitatory neuronal cluster	14.5833
T104	l6	V3d	Cluster 386	86	83	3	Excitatory neuronal cluster	27.6667
T104	l6	V3d	Cluster 387	193	181	12	Excitatory neuronal cluster	15.0833
T104	l6	V2	Cluster 388	152	144	8	Excitatory neuronal cluster	18
T104	l6	V3d	Cluster 389	240	225	15	Excitatory neuronal cluster	15
T104	l6	V2	Cluster 390	935	865	70	Excitatory neuronal cluster	12.3571
T104	l6	V2	Cluster 391	707	651	56	Excitatory neuronal cluster	11.625
T104	l6	V2	Cluster 392	30	30	0	Excitatory neuronal cluster	NaN
T104	l6	V2	Cluster 393	541	502	39	Excitatory neuronal cluster	12.8718
T104	l6	V2	Cluster 394	456	426	30	Excitatory neuronal cluster	14.2
T104	l6	V2	Cluster 395	765	713	52	Excitatory neuronal cluster	13.7115
T104	l6	V3d	Cluster 396	96	92	4	Excitatory neuronal cluster	23
T104	l6	V2	Cluster 397	300	286	14	Excitatory neuronal cluster	20.4286
T104	l6	V2	Cluster 398	197	183	14	Excitatory neuronal cluster	13.0714
T104	l6	V3d	Cluster 399	45	45	0	Excitatory neuronal cluster	NaN
T104	l6	V2	Cluster 400	371	349	22	Excitatory neuronal cluster	15.8636
T104	l6	V1	Cluster 401	156	151	5	Excitatory neuronal cluster	30.2
T104	l6	V1	Cluster 402	2049	1924	125	Excitatory neuronal cluster	15.392
T104	l6	V2	Cluster 403	174	169	5	Excitatory neuronal cluster	33.8
T104	l6	V2	Cluster 404	37	37	0	Excitatory neuronal cluster	NaN
T104	l6	V1	Cluster 405	279	264	15	Excitatory neuronal cluster	17.6
T104	l6	V1,V2	Cluster 406	1333	1258	75	Excitatory neuronal cluster	16.7733
T104	l6	V2	Cluster 407	82	79	3	Excitatory neuronal cluster	26.3333
T104	l6	V1,V2	Cluster 408	3223	2995	228	Excitatory neuronal cluster	13.136
T104	l6	V1,V2	Cluster 409	1351	1252	99	Excitatory neuronal cluster	12.6465
T104	l6	V1	Cluster 410	66	64	2	Excitatory neuronal cluster	32
T104	l6	V2,V1	Cluster 411	382	356	26	Excitatory neuronal cluster	13.6923
T104	l6	V2	Cluster 412	131	125	6	Excitatory neuronal cluster	20.8333
T104	l6	V2	Cluster 413	80	77	3	Excitatory neuronal cluster	25.6667
T104	l6	V1	Cluster 414	155	147	8	Excitatory neuronal cluster	18.375
T104	l6	V1	Cluster 415	378	353	25	Excitatory neuronal cluster	14.12
T104	l6	V2	Cluster 416	30	30	0	Excitatory neuronal cluster	NaN
T104	l6	V1	Cluster 417	410	383	27	Excitatory neuronal cluster	14.1852
T104	l6	V2	Cluster 418	701	654	47	Excitatory neuronal cluster	13.9149
T104	l6	V2	Cluster 419	54	54	0	Excitatory neuronal cluster	NaN
T104	l6	V1	Cluster 420	381	356	25	Excitatory neuronal cluster	14.24
T104	l6	V2	Cluster 421	132	126	6	Excitatory neuronal cluster	21
T104	l6	V1	Cluster 422	361	336	25	Excitatory neuronal cluster	13.44
T104	l6	V2	Cluster 423	111	106	5	Excitatory neuronal cluster	21.2
T104	l6	V2	Cluster 424	134	128	6	Excitatory neuronal cluster	21.3333
T104	l6	V1	Cluster 425	497	464	33	Excitatory neuronal cluster	14.0606
T104	l6	V2	Cluster 426	107	102	5	Excitatory neuronal cluster	20.4
T104	l6	V1	Cluster 427	137	130	7	Excitatory neuronal cluster	18.5714
T104	l6	V2	Cluster 428	49	48	1	Excitatory neuronal cluster	48
T104	l6	V2	Cluster 429	451	425	26	Excitatory neuronal cluster	16.3462
T104	l6	V2	Cluster 430	107	103	4	Excitatory neuronal cluster	25.75
T104	l6	V2	Cluster 431	30	30	0	Excitatory neuronal cluster	NaN
T104	l6	V2	Cluster 432	80	78	2	Excitatory neuronal cluster	39
T104	l6	V2	Cluster 433	226	211	15	Excitatory neuronal cluster	14.0667
T104	l6	V2	Cluster 434	415	388	27	Excitatory neuronal cluster	14.3704
T104	l6	V2	Cluster 435	387	361	26	Excitatory neuronal cluster	13.8846
T104	l6	V2	Cluster 436	327	305	22	Excitatory neuronal cluster	13.8636
T104	l6	V2	Cluster 437	558	520	38	Excitatory neuronal cluster	13.6842
T104	l6	V2	Cluster 438	885	821	64	Excitatory neuronal cluster	12.8281
T104	l6	V2	Cluster 439	267	251	16	Excitatory neuronal cluster	15.6875
T105	l1	F7	Cluster 1	4	4	0	Excitatory neuronal cluster	NaN
T105	l1	F6	Cluster 2	11	8	3	Excitatory neuronal cluster	2.66667
T105	l1	F7	Cluster 3	13	9	4	Excitatory neuronal cluster	2.25
T105	l1	F6	Cluster 4	9	7	2	Excitatory neuronal cluster	3.5
T105	l1	8Ad	Cluster 5	6	5	1	Excitatory neuronal cluster	5
T105	l1	8Bs	Cluster 6	6	5	1	Excitatory neuronal cluster	5
T105	l1	46d	Cluster 7	15	10	5	Excitatory neuronal cluster	2
T105	l1	F6,24c	Cluster 8	41	25	16	Excitatory neuronal cluster	1.5625
T105	l1	46d,46v	Cluster 9	13	9	4	Excitatory neuronal cluster	2.25
T105	l1	F6	Cluster 10	22	16	6	Excitatory neuronal cluster	2.66667
T105	l1	24c	Cluster 11	4	4	0	Excitatory neuronal cluster	NaN
T105	l1	46v,46d	Cluster 12	21	13	8	Excitatory neuronal cluster	1.625
T105	l1	46d	Cluster 13	6	5	1	Excitatory neuronal cluster	5
T105	l1	45a	Cluster 14	38	19	19	Excitatory neuronal cluster	1
T105	l1	45a	Cluster 15	15	10	5	Excitatory neuronal cluster	2
T105	l1	45a	Cluster 16	5	5	0	Excitatory neuronal cluster	NaN
T105	l1	45b	Cluster 17	16	10	6	Excitatory neuronal cluster	1.66667
T105	l1	24a,32	Cluster 18	19	11	8	Excitatory neuronal cluster	1.375
T105	l1	44,45b	Cluster 19	6	5	1	Excitatory neuronal cluster	5
T105	l1	44	Cluster 20	13	9	4	Excitatory neuronal cluster	2.25
T105	l1	F5	Cluster 21	46	26	20	Excitatory neuronal cluster	1.3
T105	l1	F5	Cluster 22	6	6	0	Excitatory neuronal cluster	NaN
T105	l1	F5	Cluster 23	6	5	1	Excitatory neuronal cluster	5
T105	l1	32	Cluster 24	6	5	1	Excitatory neuronal cluster	5
T105	l1	13m,13b	Cluster 25	89	48	41	Excitatory neuronal cluster	1.17073
T105	l1	13l	Cluster 26	26	15	11	Excitatory neuronal cluster	1.36364
T105	l1	13m,13b	Cluster 27	115	64	51	Excitatory neuronal cluster	1.2549
T105	l1	13l	Cluster 28	15	10	5	Excitatory neuronal cluster	2
T105	l1	13b,13m	Cluster 29	122	75	47	Excitatory neuronal cluster	1.59574
T105	l1	12o	Cluster 30	68	39	29	Excitatory neuronal cluster	1.34483
T105	l1	F5	Cluster 31	32	19	13	Excitatory neuronal cluster	1.46154
T105	l1	13l	Cluster 32	60	27	33	Excitatory neuronal cluster	0.818182
T105	l1	10mc,14r	Cluster 33	33	19	14	Excitatory neuronal cluster	1.35714
T105	l1	13l	Cluster 34	11	8	3	Excitatory neuronal cluster	2.66667
T105	l1	13m	Cluster 35	8	7	1	Excitatory neuronal cluster	7
T105	l1	13l,13m	Cluster 36	321	170	151	Excitatory neuronal cluster	1.12583
T105	l1	12o	Cluster 37	11	8	3	Excitatory neuronal cluster	2.66667
T105	l1	14r	Cluster 38	37	21	16	Excitatory neuronal cluster	1.3125
T105	l1	12o	Cluster 39	77	42	35	Excitatory neuronal cluster	1.2
T105	l1	14r	Cluster 40	34	23	11	Excitatory neuronal cluster	2.09091
T105	l2	F7	Cluster 41	78	69	9	Excitatory neuronal cluster	7.66667
T105	l2	F6,F7	Cluster 42	337	281	56	Excitatory neuronal cluster	5.01786
T105	l2	F6	Cluster 43	162	137	25	Excitatory neuronal cluster	5.48
T105	l2	8Ad	Cluster 44	172	146	26	Excitatory neuronal cluster	5.61538
T105	l2	F6	Cluster 45	49	45	4	Excitatory neuronal cluster	11.25
T105	l2	8Bs	Cluster 46	41	37	4	Excitatory neuronal cluster	9.25
T105	l2	8Ad,8Bs	Cluster 47	173	148	25	Excitatory neuronal cluster	5.92
T105	l2	8Bs	Cluster 48	21	20	1	Excitatory neuronal cluster	20
T105	l2	8Bs	Cluster 49	46	41	5	Excitatory neuronal cluster	8.2
T105	l2	8Bs	Cluster 50	134	116	18	Excitatory neuronal cluster	6.44444
T105	l2	F6	Cluster 51	42	38	4	Excitatory neuronal cluster	9.5
T105	l2	8Ad,46d	Cluster 52	28	26	2	Excitatory neuronal cluster	13
T105	l2	8Bs	Cluster 53	97	87	10	Excitatory neuronal cluster	8.7
T105	l2	8Bs	Cluster 54	100	85	15	Excitatory neuronal cluster	5.66667
T105	l2	46d	Cluster 55	396	325	71	Excitatory neuronal cluster	4.57746
T105	l2	F6,24c	Cluster 56	479	398	81	Excitatory neuronal cluster	4.91358
T105	l2	F6,24c	Cluster 57	343	287	56	Excitatory neuronal cluster	5.125
T105	l2	24b	Cluster 58	134	110	24	Excitatory neuronal cluster	4.58333
T105	l2	24c	Cluster 59	99	86	13	Excitatory neuronal cluster	6.61538
T105	l2	46v	Cluster 60	41	37	4	Excitatory neuronal cluster	9.25
T105	l2	45a,46v	Cluster 61	484	400	84	Excitatory neuronal cluster	4.7619
T105	l2	46v,46d	Cluster 62	263	220	43	Excitatory neuronal cluster	5.11628
T105	l2	24b	Cluster 63	44	39	5	Excitatory neuronal cluster	7.8
T105	l2	46d	Cluster 64	44	39	5	Excitatory neuronal cluster	7.8
T105	l2	24b	Cluster 65	84	71	13	Excitatory neuronal cluster	5.46154
T105	l2	46v	Cluster 66	20	19	1	Excitatory neuronal cluster	19
T105	l2	46d	Cluster 67	96	82	14	Excitatory neuronal cluster	5.85714
T105	l2	46v	Cluster 68	26	24	2	Excitatory neuronal cluster	12
T105	l2	46d	Cluster 69	30	28	2	Excitatory neuronal cluster	14
T105	l2	24a,24b	Cluster 70	309	256	53	Excitatory neuronal cluster	4.83019
T105	l2	45b,45a	Cluster 71	412	346	66	Excitatory neuronal cluster	5.24242
T105	l2	46v	Cluster 72	27	25	2	Excitatory neuronal cluster	12.5
T105	l2	24a	Cluster 73	12	12	0	Excitatory neuronal cluster	NaN
T105	l2	24a,32	Cluster 74	662	549	113	Excitatory neuronal cluster	4.85841
T105	l2	45b	Cluster 75	208	172	36	Excitatory neuronal cluster	4.77778
T105	l2	44,45b	Cluster 76	444	368	76	Excitatory neuronal cluster	4.84211
T105	l2	44,F5	Cluster 77	85	73	12	Excitatory neuronal cluster	6.08333
T105	l2	F5	Cluster 78	107	91	16	Excitatory neuronal cluster	5.6875
T105	l2	F5	Cluster 79	83	72	11	Excitatory neuronal cluster	6.54545
T105	l2	13m,13b	Cluster 80	13	13	0	Excitatory neuronal cluster	NaN
T105	l2	F5	Cluster 81	213	184	29	Excitatory neuronal cluster	6.34483
T105	l2	13m	Cluster 82	58	51	7	Excitatory neuronal cluster	7.28571
T105	l2	13b	Cluster 83	14	14	0	Excitatory neuronal cluster	NaN
T105	l2	10mc	Cluster 84	21	20	1	Excitatory neuronal cluster	20
T105	l2	13l	Cluster 85	35	32	3	Excitatory neuronal cluster	10.6667
T105	l2	13m	Cluster 86	127	109	18	Excitatory neuronal cluster	6.05556
T105	l2	10mc	Cluster 87	20	19	1	Excitatory neuronal cluster	19
T105	l2	10mc	Cluster 88	50	44	6	Excitatory neuronal cluster	7.33333
T105	l2	13m	Cluster 89	116	98	18	Excitatory neuronal cluster	5.44444
T105	l2	13l	Cluster 90	44	39	5	Excitatory neuronal cluster	7.8
T105	l2	12o,F5	Cluster 91	26	24	2	Excitatory neuronal cluster	12
T105	l2	13b,13m	Cluster 92	91	78	13	Excitatory neuronal cluster	6
T105	l2	13m	Cluster 93	29	27	2	Excitatory neuronal cluster	13.5
T105	l2	13m	Cluster 94	105	90	15	Excitatory neuronal cluster	6
T105	l2	14r	Cluster 95	32	29	3	Excitatory neuronal cluster	9.66667
T105	l2	13m	Cluster 96	21	20	1	Excitatory neuronal cluster	20
T105	l2	12o	Cluster 97	218	181	37	Excitatory neuronal cluster	4.89189
T105	l2	12o	Cluster 98	92	80	12	Excitatory neuronal cluster	6.66667
T105	l2	14r	Cluster 99	101	86	15	Excitatory neuronal cluster	5.73333
T105	l2	14r	Cluster 100	89	76	13	Excitatory neuronal cluster	5.84615
T105	l2	14r	Cluster 101	76	64	12	Excitatory neuronal cluster	5.33333
T105	l3	F6	Cluster 102	94	89	5	Excitatory neuronal cluster	17.8
T105	l3	F7,F6	Cluster 103	1098	977	121	Excitatory neuronal cluster	8.07438
T105	l3	F7,8Bs	Cluster 104	438	392	46	Excitatory neuronal cluster	8.52174
T105	l3	F6	Cluster 105	107	99	8	Excitatory neuronal cluster	12.375
T105	l3	F6	Cluster 106	20	20	0	Excitatory neuronal cluster	NaN
T105	l3	F6	Cluster 107	246	219	27	Excitatory neuronal cluster	8.11111
T105	l3	8Bs,8Ad	Cluster 108	1045	928	117	Excitatory neuronal cluster	7.93162
T105	l3	8Bs	Cluster 109	492	443	49	Excitatory neuronal cluster	9.04082
T105	l3	8Ad	Cluster 110	385	347	38	Excitatory neuronal cluster	9.13158
T105	l3	F6	Cluster 111	613	544	69	Excitatory neuronal cluster	7.88406
T105	l3	8Bs	Cluster 112	43	41	2	Excitatory neuronal cluster	20.5
T105	l3	F6	Cluster 113	145	134	11	Excitatory neuronal cluster	12.1818
T105	l3	8Bs	Cluster 114	243	216	27	Excitatory neuronal cluster	8
T105	l3	8Bs	Cluster 115	166	150	16	Excitatory neuronal cluster	9.375
T105	l3	46d	Cluster 116	571	512	59	Excitatory neuronal cluster	8.67797
T105	l3	F6	Cluster 117	22	22	0	Excitatory neuronal cluster	NaN
T105	l3	46v	Cluster 118	1258	1132	126	Excitatory neuronal cluster	8.98413
T105	l3	46d	Cluster 119	419	376	43	Excitatory neuronal cluster	8.74419
T105	l3	24c	Cluster 120	278	254	24	Excitatory neuronal cluster	10.5833
T105	l3	24b	Cluster 121	134	122	12	Excitatory neuronal cluster	10.1667
T105	l3	24c	Cluster 122	451	402	49	Excitatory neuronal cluster	8.20408
T105	l3	46d	Cluster 123	482	429	53	Excitatory neuronal cluster	8.09434
T105	l3	46v,45a	Cluster 124	440	386	54	Excitatory neuronal cluster	7.14815
T105	l3	46d	Cluster 125	40	39	1	Excitatory neuronal cluster	39
T105	l3	46v	Cluster 126	963	861	102	Excitatory neuronal cluster	8.44118
T105	l3	45a	Cluster 127	378	337	41	Excitatory neuronal cluster	8.21951
T105	l3	46d	Cluster 128	174	157	17	Excitatory neuronal cluster	9.23529
T105	l3	46d	Cluster 129	886	796	90	Excitatory neuronal cluster	8.84444
T105	l3	24b	Cluster 130	47	44	3	Excitatory neuronal cluster	14.6667
T105	l3	46v	Cluster 131	192	174	18	Excitatory neuronal cluster	9.66667
T105	l3	45a	Cluster 132	565	503	62	Excitatory neuronal cluster	8.1129
T105	l3	46v	Cluster 133	892	799	93	Excitatory neuronal cluster	8.5914
T105	l3	46v	Cluster 134	173	156	17	Excitatory neuronal cluster	9.17647
T105	l3	45b	Cluster 135	1250	1118	132	Excitatory neuronal cluster	8.4697
T105	l3	45b,44	Cluster 136	1825	1624	201	Excitatory neuronal cluster	8.0796
T105	l3	44,45b	Cluster 137	335	300	35	Excitatory neuronal cluster	8.57143
T105	l3	44,F5,13m	Cluster 138	333	298	35	Excitatory neuronal cluster	8.51429
T105	l3	10mc,32	Cluster 139	972	870	102	Excitatory neuronal cluster	8.52941
T105	l3	F5	Cluster 140	511	463	48	Excitatory neuronal cluster	9.64583
T105	l3	13m	Cluster 141	820	738	82	Excitatory neuronal cluster	9
T105	l3	13b,13m	Cluster 142	145	133	12	Excitatory neuronal cluster	11.0833
T105	l3	F5	Cluster 143	411	371	40	Excitatory neuronal cluster	9.275
T105	l3	13b	Cluster 144	97	89	8	Excitatory neuronal cluster	11.125
T105	l3	F5	Cluster 145	331	295	36	Excitatory neuronal cluster	8.19444
T105	l3	10mc	Cluster 146	459	403	56	Excitatory neuronal cluster	7.19643
T105	l3	13l	Cluster 147	20	20	0	Excitatory neuronal cluster	NaN
T105	l3	12o,F5	Cluster 148	958	851	107	Excitatory neuronal cluster	7.95327
T105	l3	12o	Cluster 149	302	268	34	Excitatory neuronal cluster	7.88235
T105	l3	13l,13m,12o	Cluster 150	8234	7315	919	Excitatory neuronal cluster	7.95974
T105	l3	14r,10mc	Cluster 151	1316	1174	142	Excitatory neuronal cluster	8.26761
T105	l3	13b	Cluster 152	26	26	0	Excitatory neuronal cluster	NaN
T105	l3	13b	Cluster 153	1101	993	108	Excitatory neuronal cluster	9.19444
T105	l3	12o	Cluster 154	1523	1355	168	Excitatory neuronal cluster	8.06548
T105	l3	14r,13b	Cluster 155	440	391	49	Excitatory neuronal cluster	7.97959
T105	l3	12o	Cluster 156	131	120	11	Excitatory neuronal cluster	10.9091
T105	l3	14r	Cluster 157	107	98	9	Excitatory neuronal cluster	10.8889
T105	l4	8Ad	Cluster 158	35	35	0	Excitatory neuronal cluster	NaN
T105	l4	46d	Cluster 159	202	187	15	Excitatory neuronal cluster	12.4667
T105	l4	46d	Cluster 160	89	83	6	Excitatory neuronal cluster	13.8333
T105	l4	46v	Cluster 161	250	229	21	Excitatory neuronal cluster	10.9048
T105	l4	46v	Cluster 162	59	57	2	Excitatory neuronal cluster	28.5
T105	l4	46d	Cluster 163	134	128	6	Excitatory neuronal cluster	21.3333
T105	l4	45a,46v	Cluster 164	73	71	2	Excitatory neuronal cluster	35.5
T105	l4	46v	Cluster 165	104	97	7	Excitatory neuronal cluster	13.8571
T105	l4	46d	Cluster 166	53	51	2	Excitatory neuronal cluster	25.5
T105	l4	46d	Cluster 167	37	36	1	Excitatory neuronal cluster	36
T105	l4	45b	Cluster 168	258	238	20	Excitatory neuronal cluster	11.9
T105	l4	45b	Cluster 169	68	64	4	Excitatory neuronal cluster	16
T105	l4	10mc	Cluster 170	63	61	2	Excitatory neuronal cluster	30.5
T105	l4	12o	Cluster 171	68	65	3	Excitatory neuronal cluster	21.6667
T105	l4	10mc	Cluster 172	100	92	8	Excitatory neuronal cluster	11.5
T105	l4	12o	Cluster 173	40	39	1	Excitatory neuronal cluster	39
T105	l5	F7	Cluster 174	197	180	17	Excitatory neuronal cluster	10.5882
T105	l5	F6,F7	Cluster 175	276	252	24	Excitatory neuronal cluster	10.5
T105	l5	F6	Cluster 176	22	22	0	Excitatory neuronal cluster	NaN
T105	l5	F6	Cluster 177	127	118	9	Excitatory neuronal cluster	13.1111
T105	l5	8Bs	Cluster 178	69	65	4	Excitatory neuronal cluster	16.25
T105	l5	8Bs	Cluster 179	130	120	10	Excitatory neuronal cluster	12
T105	l5	8Ad	Cluster 180	386	351	35	Excitatory neuronal cluster	10.0286
T105	l5	8Ad	Cluster 181	137	128	9	Excitatory neuronal cluster	14.2222
T105	l5	8Ad,8Bs	Cluster 182	372	341	31	Excitatory neuronal cluster	11
T105	l5	F6	Cluster 183	291	266	25	Excitatory neuronal cluster	10.64
T105	l5	8Bs	Cluster 184	118	110	8	Excitatory neuronal cluster	13.75
T105	l5	F6	Cluster 185	197	179	18	Excitatory neuronal cluster	9.94444
T105	l5	8Bs	Cluster 186	35	34	1	Excitatory neuronal cluster	34
T105	l5	F6	Cluster 187	267	247	20	Excitatory neuronal cluster	12.35
T105	l5	F6	Cluster 188	69	65	4	Excitatory neuronal cluster	16.25
T105	l5	8Bs	Cluster 189	178	165	13	Excitatory neuronal cluster	12.6923
T105	l5	46d	Cluster 190	173	158	15	Excitatory neuronal cluster	10.5333
T105	l5	46d	Cluster 191	70	67	3	Excitatory neuronal cluster	22.3333
T105	l5	F6,24c	Cluster 192	110	103	7	Excitatory neuronal cluster	14.7143
T105	l5	24b	Cluster 193	82	78	4	Excitatory neuronal cluster	19.5
T105	l5	46v	Cluster 194	222	203	19	Excitatory neuronal cluster	10.6842
T105	l5	24c	Cluster 195	61	58	3	Excitatory neuronal cluster	19.3333
T105	l5	46v	Cluster 196	519	471	48	Excitatory neuronal cluster	9.8125
T105	l5	46d	Cluster 197	499	452	47	Excitatory neuronal cluster	9.61702
T105	l5	45a,46v	Cluster 198	948	853	95	Excitatory neuronal cluster	8.97895
T105	l5	46v	Cluster 199	159	148	11	Excitatory neuronal cluster	13.4545
T105	l5	46v	Cluster 200	704	646	58	Excitatory neuronal cluster	11.1379
T105	l5	24a	Cluster 201	141	130	11	Excitatory neuronal cluster	11.8182
T105	l5	46v	Cluster 202	119	111	8	Excitatory neuronal cluster	13.875
T105	l5	46d,46v	Cluster 203	51	49	2	Excitatory neuronal cluster	24.5
T105	l5	45b	Cluster 204	854	770	84	Excitatory neuronal cluster	9.16667
T105	l5	45b	Cluster 205	129	117	12	Excitatory neuronal cluster	9.75
T105	l5	44	Cluster 206	231	211	20	Excitatory neuronal cluster	10.55
T105	l5	F5	Cluster 207	118	110	8	Excitatory neuronal cluster	13.75
T105	l5	F5	Cluster 208	177	162	15	Excitatory neuronal cluster	10.8
T105	l5	13l	Cluster 209	401	363	38	Excitatory neuronal cluster	9.55263
T105	l5	32	Cluster 210	97	90	7	Excitatory neuronal cluster	12.8571
T105	l5	13l	Cluster 211	299	267	32	Excitatory neuronal cluster	8.34375
T105	l5	13l	Cluster 212	545	490	55	Excitatory neuronal cluster	8.90909
T105	l5	32,10mc	Cluster 213	356	323	33	Excitatory neuronal cluster	9.78788
T105	l5	13b	Cluster 214	68	64	4	Excitatory neuronal cluster	16
T105	l5	13l	Cluster 215	178	165	13	Excitatory neuronal cluster	12.6923
T105	l5	13l	Cluster 216	200	177	23	Excitatory neuronal cluster	7.69565
T105	l5	12o,13l	Cluster 217	102	95	7	Excitatory neuronal cluster	13.5714
T105	l5	13b	Cluster 218	804	732	72	Excitatory neuronal cluster	10.1667
T105	l5	F5,12o	Cluster 219	1142	1036	106	Excitatory neuronal cluster	9.77358
T105	l5	10mc	Cluster 220	437	397	40	Excitatory neuronal cluster	9.925
T105	l5	13m	Cluster 221	88	82	6	Excitatory neuronal cluster	13.6667
T105	l5	10mc	Cluster 222	204	185	19	Excitatory neuronal cluster	9.73684
T105	l5	12o	Cluster 223	293	268	25	Excitatory neuronal cluster	10.72
T105	l5	13m	Cluster 224	115	107	8	Excitatory neuronal cluster	13.375
T105	l5	13m	Cluster 225	2644	2377	267	Excitatory neuronal cluster	8.90262
T105	l5	12o	Cluster 226	112	105	7	Excitatory neuronal cluster	15
T105	l5	12o	Cluster 227	127	118	9	Excitatory neuronal cluster	13.1111
T105	l5	13b	Cluster 228	231	213	18	Excitatory neuronal cluster	11.8333
T105	l5	12o	Cluster 229	221	202	19	Excitatory neuronal cluster	10.6316
T105	l5	12o	Cluster 230	336	301	35	Excitatory neuronal cluster	8.6
T105	l5	14r	Cluster 231	36	35	1	Excitatory neuronal cluster	35
T105	l5	14r	Cluster 232	105	98	7	Excitatory neuronal cluster	14
T105	l5	14r	Cluster 233	70	66	4	Excitatory neuronal cluster	16.5
T105	l5	14r	Cluster 234	709	635	74	Excitatory neuronal cluster	8.58108
T105	l6	F7	Cluster 235	297	277	20	Excitatory neuronal cluster	13.85
T105	l6	F6	Cluster 236	475	442	33	Excitatory neuronal cluster	13.3939
T105	l6	8Bs,F7	Cluster 237	137	131	6	Excitatory neuronal cluster	21.8333
T105	l6	8Ad,46d	Cluster 238	296	276	20	Excitatory neuronal cluster	13.8
T105	l6	F6	Cluster 239	297	276	21	Excitatory neuronal cluster	13.1429
T105	l6	8Bs	Cluster 240	44	43	1	Excitatory neuronal cluster	43
T105	l6	F6	Cluster 241	227	211	16	Excitatory neuronal cluster	13.1875
T105	l6	8Bs	Cluster 242	41	40	1	Excitatory neuronal cluster	40
T105	l6	46d	Cluster 243	294	274	20	Excitatory neuronal cluster	13.7
T105	l6	24c	Cluster 244	28	28	0	Excitatory neuronal cluster	NaN
T105	l6	46d	Cluster 245	32	32	0	Excitatory neuronal cluster	NaN
T105	l6	46d	Cluster 246	182	170	12	Excitatory neuronal cluster	14.1667
T105	l6	46v	Cluster 247	26	26	0	Excitatory neuronal cluster	NaN
T105	l6	46v,45a	Cluster 248	712	659	53	Excitatory neuronal cluster	12.434
T105	l6	24c	Cluster 249	227	216	11	Excitatory neuronal cluster	19.6364
T105	l6	46d	Cluster 250	82	78	4	Excitatory neuronal cluster	19.5
T105	l6	24b	Cluster 251	256	240	16	Excitatory neuronal cluster	15
T105	l6	46v	Cluster 252	142	132	10	Excitatory neuronal cluster	13.2
T105	l6	46d	Cluster 253	34	34	0	Excitatory neuronal cluster	NaN
T105	l6	46v	Cluster 254	40	39	1	Excitatory neuronal cluster	39
T105	l6	46v	Cluster 255	198	188	10	Excitatory neuronal cluster	18.8
T105	l6	46v	Cluster 256	60	58	2	Excitatory neuronal cluster	29
T105	l6	45b	Cluster 257	466	428	38	Excitatory neuronal cluster	11.2632
T105	l6	46v	Cluster 258	40	39	1	Excitatory neuronal cluster	39
T105	l6	44	Cluster 259	84	80	4	Excitatory neuronal cluster	20
T105	l6	32	Cluster 260	89	87	2	Excitatory neuronal cluster	43.5
T105	l6	44,F5	Cluster 261	178	169	9	Excitatory neuronal cluster	18.7778
T105	l6	13m	Cluster 262	43	42	1	Excitatory neuronal cluster	42
T105	l6	F5	Cluster 263	75	72	3	Excitatory neuronal cluster	24
T105	l6	32	Cluster 264	177	164	13	Excitatory neuronal cluster	12.6154
T105	l6	13b	Cluster 265	72	69	3	Excitatory neuronal cluster	23
T105	l6	13l	Cluster 266	1205	1115	90	Excitatory neuronal cluster	12.3889
T105	l6	13m	Cluster 267	77	73	4	Excitatory neuronal cluster	18.25
T105	l6	13l	Cluster 268	119	113	6	Excitatory neuronal cluster	18.8333
T105	l6	13m,13l	Cluster 269	352	324	28	Excitatory neuronal cluster	11.5714
T105	l6	13m	Cluster 270	252	231	21	Excitatory neuronal cluster	11
T105	l6	F5	Cluster 271	420	393	27	Excitatory neuronal cluster	14.5556
T105	l6	13m	Cluster 272	174	163	11	Excitatory neuronal cluster	14.8182
T105	l6	10mc	Cluster 273	181	168	13	Excitatory neuronal cluster	12.9231
T105	l6	13b	Cluster 274	110	104	6	Excitatory neuronal cluster	17.3333
T105	l6	12o,F5	Cluster 275	1712	1589	123	Excitatory neuronal cluster	12.9187
T105	l6	12o	Cluster 276	163	152	11	Excitatory neuronal cluster	13.8182
T105	l6	10mc	Cluster 277	104	98	6	Excitatory neuronal cluster	16.3333
T105	l6	13b	Cluster 278	456	420	36	Excitatory neuronal cluster	11.6667
T105	l6	14r	Cluster 279	68	65	3	Excitatory neuronal cluster	21.6667
T105	l6	14r	Cluster 280	199	183	16	Excitatory neuronal cluster	11.4375
T106	l1	V2	Cluster 1	9	9	0	Excitatory neuronal cluster	NaN
T106	l1	V2	Cluster 2	13	12	1	Excitatory neuronal cluster	12
T106	l1	V3d,V2	Cluster 3	21	16	5	Excitatory neuronal cluster	3.2
T106	l1	V3d,V2	Cluster 4	47	37	10	Excitatory neuronal cluster	3.7
T106	l1	V2,V3d	Cluster 5	32	24	8	Excitatory neuronal cluster	3
T106	l1	V2,V3d	Cluster 6	11	10	1	Excitatory neuronal cluster	10
T106	l1	V2	Cluster 7	6	6	0	Excitatory neuronal cluster	NaN
T106	l1	V3d	Cluster 8	18	15	3	Excitatory neuronal cluster	5
T106	l1	V2,V3d	Cluster 9	6	6	0	Excitatory neuronal cluster	NaN
T106	l1	V2	Cluster 10	6	6	0	Excitatory neuronal cluster	NaN
T106	l1	V2	Cluster 11	13	11	2	Excitatory neuronal cluster	5.5
T106	l1	V2	Cluster 12	36	28	8	Excitatory neuronal cluster	3.5
T106	l1	V2	Cluster 13	68	53	15	Excitatory neuronal cluster	3.53333
T106	l1	V2	Cluster 14	14	13	1	Excitatory neuronal cluster	13
T106	l1	V3d	Cluster 15	11	10	1	Excitatory neuronal cluster	10
T106	l1	V2	Cluster 16	6	6	0	Excitatory neuronal cluster	NaN
T106	l1	V2	Cluster 17	26	21	5	Excitatory neuronal cluster	4.2
T106	l1	V1	Cluster 18	15	13	2	Excitatory neuronal cluster	6.5
T106	l1	V2	Cluster 19	6	6	0	Excitatory neuronal cluster	NaN
T106	l1	V2	Cluster 20	14	13	1	Excitatory neuronal cluster	13
T106	l1	V1	Cluster 21	11	10	1	Excitatory neuronal cluster	10
T106	l1	V1	Cluster 22	10	9	1	Excitatory neuronal cluster	9
T106	l1	V1	Cluster 23	29	23	6	Excitatory neuronal cluster	3.83333
T106	l1	V1,V2	Cluster 24	24	19	5	Excitatory neuronal cluster	3.8
T106	l1	V1	Cluster 25	14	12	2	Excitatory neuronal cluster	6
T106	l1	V1	Cluster 26	6	6	0	Excitatory neuronal cluster	NaN
T106	l1	V2,V1	Cluster 27	10	9	1	Excitatory neuronal cluster	9
T106	l1	V2	Cluster 28	19	15	4	Excitatory neuronal cluster	3.75
T106	l1	V2	Cluster 29	7	7	0	Excitatory neuronal cluster	NaN
T106	l1	V2	Cluster 30	21	16	5	Excitatory neuronal cluster	3.2
T106	l1	V2	Cluster 31	6	6	0	Excitatory neuronal cluster	NaN
T106	l1	V2	Cluster 32	58	43	15	Excitatory neuronal cluster	2.86667
T106	l1	V2	Cluster 33	36	29	7	Excitatory neuronal cluster	4.14286
T106	l1	V2	Cluster 34	6	6	0	Excitatory neuronal cluster	NaN
T106	l1	V2	Cluster 35	19	16	3	Excitatory neuronal cluster	5.33333
T106	l1	V2	Cluster 36	6	6	0	Excitatory neuronal cluster	NaN
T106	l1	V2	Cluster 37	8	8	0	Excitatory neuronal cluster	NaN
T106	l1	V2	Cluster 38	7	7	0	Excitatory neuronal cluster	NaN
[truncated: 83,874 more rows]

## Sheet: Table S2
Table S2. Details of cell type usage in neuronal clusters.
Slide number	Layer	Cortical region	Cluster ID	Number of significantly enriched cell subclass (p<0.05)	Name of significantly enriched cell subclass (p<0.05)
T100	l1	V2	Cluster 1	1	RELN
T100	l1	V2	Cluster 10	1	VIP
T100	l1	V3d	Cluster 11	1	RELN
T100	l1	V2,DP	Cluster 12	3	L4/5/6,LAMP5,RELN
T100	l1	V2	Cluster 13	1	VIP_RELN
T100	l1	V3d,V2	Cluster 15	1	RELN
T100	l1	V2	Cluster 16	1	PVALB
T100	l1	V2,DP	Cluster 17	2	LAMP5,RELN
T100	l1	V3d	Cluster 18	1	RELN
T100	l1	V2,DP	Cluster 19	1	RELN
T100	l1	V2	Cluster 20	1	RELN
T100	l1	V3d	Cluster 21	1	RELN
T100	l1	V3d,V2	Cluster 22	2	LAMP5,RELN
T100	l1	V3d	Cluster 23	1	RELN
T100	l1	V2	Cluster 24	3	RELN,VIP,VIP_RELN
T100	l1	V2	Cluster 25	1	VIP
T100	l1	V1	Cluster 27	1	LAMP5
T100	l1	V1	Cluster 28	1	VIP_RELN
T100	l1	V1	Cluster 29	1	RELN
T100	l1	V1,V2	Cluster 30	2	RELN,VIP
T100	l1	V2	Cluster 33	1	RELN
T100	l1	V2	Cluster 34	1	RELN
T100	l1	V2	Cluster 36	1	RELN
T100	l1	V2	Cluster 39	1	SST
T100	l1	V2	Cluster 4	2	LAMP5,SST
T100	l1	V2	Cluster 40	1	RELN
T100	l1	V2	Cluster 41	1	VIP
T100	l1	V2,V3v	Cluster 42	1	RELN
T100	l1	V2	Cluster 43	1	LAMP5
T100	l1	V2	Cluster 5	1	RELN
T100	l1	V2	Cluster 6	1	PV_CHC
T100	l1	V2,V3d	Cluster 7	1	VIP
T100	l1	V2	Cluster 8	2	LAMP5,PVALB
T100	l1	DP,V2	Cluster 9	3	PV_CHC,RELN,VIP_RELN
T100	l1	V2	Cluster 1	1	L6
T100	l1	DP	Cluster 10	2	L4,L4/5
T100	l1	V2	Cluster 11	2	L2/3,L4/5/6
T100	l1	V2	Cluster 12	2	L3/4,L3/4/5
T100	l1	V2	Cluster 13	1	L4/5
T100	l1	V2,V3d	Cluster 15	2	L4/5,L4/5/6
T100	l1	V2	Cluster 17	1	L3/4
T100	l1	V2,V3d	Cluster 19	2	L4,L4/5/6
T100	l1	V2	Cluster 2	1	L4/5/6
T100	l1	DP,V2	Cluster 21	3	L3/4,L4/5,L6
T100	l1	V2	Cluster 22	6	L2,L2/3,L2/3/4,L5/6,L6,SST
T100	l1	V2	Cluster 23	1	L2
T100	l1	V2	Cluster 24	2	L2,L4/5
T100	l1	V2	Cluster 25	1	L2
T100	l1	V2	Cluster 26	2	L2,L6
T100	l1	V1	Cluster 28	2	L2,L2/3/4
T100	l1	V1,V2	Cluster 29	2	L2,L2/3
T100	l1	V2,V3d	Cluster 3	2	L4/5,L5/6
T100	l1	V1	Cluster 32	1	L2
T100	l1	V2,V1	Cluster 34	2	L2,L2/3
T100	l1	V2	Cluster 35	2	L2,L2/3
T100	l1	V2	Cluster 36	1	L2
T100	l1	V2	Cluster 37	2	L2,L2/3
T100	l1	V2	Cluster 38	1	L2
T100	l1	V2	Cluster 39	2	L2,L2/3
T100	l1	V2,V3d	Cluster 4	1	L4
T100	l1	V2	Cluster 40	1	L2
T100	l1	V2	Cluster 42	1	L2/3/4
T100	l1	V2	Cluster 43	2	L2,L4/5
T100	l1	V2,V1	Cluster 44	3	L2,L2/3,VIP_RELN
T100	l1	V2	Cluster 46	1	L6
T100	l1	V3v	Cluster 48	1	L2/3
T100	l1	V2	Cluster 49	1	L2/3
T100	l1	V2	Cluster 5	2	L4,L4/5/6
T100	l1	V3v	Cluster 50	1	L2
T100	l1	V3v	Cluster 52	1	L2/3/4
T100	l1	V3v	Cluster 53	1	L2/3
T100	l1	V2,V3d	Cluster 7	1	L6
T100	l1	V3d,V2	Cluster 9	3	L4,L4/5/6,L5/6
T100	l2	V1	Cluster 100	2	LAMP5,VIP_RELN
T100	l2	V2	Cluster 101	1	SST
T100	l2	V1	Cluster 102	1	LAMP5
T100	l2	V1	Cluster 103	1	VIP
T100	l2	V1	Cluster 104	2	L2,LAMP5
T100	l2	V2	Cluster 105	4	L2,RELN,SST,VIP
T100	l2	V1	Cluster 106	1	SST
T100	l2	V1	Cluster 107	1	SST
T100	l2	V1	Cluster 108	1	SST
T100	l2	V1	Cluster 109	1	SST
T100	l2	V2	Cluster 111	2	L2,VIP_RELN
T100	l2	V2	Cluster 112	2	L2/3/4,SST
T100	l2	V2	Cluster 113	2	L2,RELN
T100	l2	V2	Cluster 114	1	LAMP5
T100	l2	V2	Cluster 115	1	RELN
T100	l2	V2	Cluster 116	2	L2/3/4,SST
T100	l2	V2	Cluster 117	4	L2,L2/3/4,PVALB,VIP_RELN
T100	l2	V2	Cluster 118	1	VIP_RELN
T100	l2	V2	Cluster 119	1	SST
T100	l2	V2	Cluster 120	2	L2,RELN
T100	l2	V2	Cluster 121	1	RELN
T100	l2	V2	Cluster 122	2	L2,VIP_RELN
T100	l2	V2	Cluster 123	3	L2/3,PVALB,SST
T100	l2	V2	Cluster 124	2	L2,SST
T100	l2	V2	Cluster 125	2	RELN,VIP_RELN
T100	l2	V1	Cluster 126	1	RELN
T100	l2	V2	Cluster 127	1	RELN
T100	l2	V2	Cluster 129	1	L2
T100	l2	V2,V1	Cluster 130	1	SST
T100	l2	V2	Cluster 131	1	SST
T100	l2	V2	Cluster 132	1	LAMP5
T100	l2	V2	Cluster 133	2	L2,SST
T100	l2	V2	Cluster 135	2	VIP,VIP_RELN
T100	l2	V2	Cluster 136	1	PVALB
T100	l2	V3v	Cluster 137	2	PVALB,SST
T100	l2	V2	Cluster 138	2	L2,SST
T100	l2	V2	Cluster 139	1	VIP_RELN
T100	l2	V2	Cluster 140	1	L2/3
T100	l2	V3v	Cluster 142	2	L2/3,SST
T100	l2	V3v	Cluster 143	2	L2,SST
T100	l2	V3v	Cluster 144	2	L2,RELN
T100	l2	V2	Cluster 46	5	L3/4,L4/5/6,L5/6,PVALB,VIP_RELN
T100	l2	V2,V3d	Cluster 47	4	L4/5/6,L5/6,PV_CHC,SST
T100	l2	V2	Cluster 48	1	VIP_RELN
T100	l2	V3d,V2	Cluster 49	2	L4/5,PVALB
T100	l2	V2	Cluster 50	2	L4,PVALB
T100	l2	V3d	Cluster 51	1	LAMP5
T100	l2	V3d	Cluster 52	1	SST
T100	l2	V2,V3d	Cluster 53	7	L3/4,L4,L4/5,L4/5/6,L5/6,PVALB,SST
T100	l2	V2,V3d	Cluster 55	1	L4/5/6
T100	l2	DP	Cluster 56	9	L4/5,L4/5/6,L5/6,L6,LAMP5,RELN,SST,VIP,VIP_RELN
T100	l2	V2	Cluster 58	3	L2/3,L3/4,SST
T100	l2	V2	Cluster 60	2	L4,L4/5/6
T100	l2	V3d	Cluster 61	3	L4,RELN,SST
T100	l2	V2	Cluster 63	3	L4,L4/5/6,LAMP5
T100	l2	V2	Cluster 64	3	L3/4,PVALB,VIP_RELN
T100	l2	V2	Cluster 65	3	L3/4,L4,PVALB
T100	l2	V2	Cluster 66	3	L5/6,LAMP5,RELN
T100	l2	V2	Cluster 67	4	L2,L4/5,RELN,VIP
T100	l2	V3d	Cluster 69	2	RELN,VIP_RELN
T100	l2	V2	Cluster 71	3	L4/5/6,RELN,VIP_RELN
T100	l2	V3d	Cluster 73	1	RELN
T100	l2	V3d	Cluster 74	1	SST
T100	l2	V3d	Cluster 75	1	VIP
T100	l2	V3d	Cluster 77	1	VIP
T100	l2	V2	Cluster 78	1	RELN
T100	l2	V3d	Cluster 79	1	VIP
T100	l2	V3d	Cluster 80	1	RELN
T100	l2	V3d	Cluster 82	2	L2,RELN
T100	l2	V2	Cluster 84	1	RELN
T100	l2	V2	Cluster 85	1	SST
T100	l2	V2	Cluster 87	3	L2,RELN,VIP
T100	l2	V2	Cluster 88	2	L2/3,SST
T100	l2	V2	Cluster 89	1	RELN
T100	l2	V3d	Cluster 90	3	L2,RELN,VIP
T100	l2	V2	Cluster 91	2	L2,L2/3
T100	l2	V2	Cluster 94	3	L2,VIP,VIP_RELN
T100	l2	V2	Cluster 95	1	VIP
T100	l2	V2	Cluster 96	2	L2,RELN
T100	l2	V2	Cluster 97	2	L2,RELN
T100	l2	V1	Cluster 99	1	L2
T100	l2	V2	Cluster 100	2	L2/3,L5/6
T100	l2	V2	Cluster 101	1	L2
T100	l2	V1	Cluster 102	2	L2,L2/3
T100	l2	V2	Cluster 103	1	L2
T100	l2	V2	Cluster 104	1	L2/3
T100	l2	V1	Cluster 105	1	L2/3
T100	l2	V2	Cluster 106	2	L2,L2/3
T100	l2	V1	Cluster 107	1	L2
T100	l2	V2,V1	Cluster 108	2	L2,L2/3
T100	l2	V1	Cluster 109	2	L2,L2/3
T100	l2	V1,V2	Cluster 110	2	L2/3,L2/3/4
T100	l2	V1	Cluster 111	1	L2
T100	l2	V2	Cluster 113	2	L2,L2/3
T100	l2	V1,V2	Cluster 114	3	L2,L2/3,L2/3/4
T100	l2	V1,V2	Cluster 115	2	L2,L2/3
T100	l2	V2	Cluster 116	1	L2
T100	l2	V2	Cluster 117	1	L2/3
T100	l2	V2	Cluster 118	2	L2,L2/3
T100	l2	V2	Cluster 119	1	L2
T100	l2	V2	Cluster 120	2	L2,L2/3
T100	l2	V2	Cluster 122	1	L2/3
T100	l2	V2	Cluster 123	2	L2,L6
T100	l2	V2	Cluster 124	1	L2
T100	l2	V2	Cluster 125	1	L2/3/4
T100	l2	V2	Cluster 126	1	L2
T100	l2	V2	Cluster 128	1	L6
T100	l2	V2	Cluster 129	1	L2
T100	l2	V2	Cluster 130	1	L4/5/6
T100	l2	V2	Cluster 131	1	L2/3
T100	l2	V3v	Cluster 133	2	L2/3,L2/3/4
T100	l2	V2	Cluster 134	2	L2/3,L4/5/6
T100	l2	V3v	Cluster 135	1	L2/3
T100	l2	V2	Cluster 136	1	L2/3
T100	l2	V2,V3v	Cluster 138	3	L2,L2/3,L6
T100	l2	V3v	Cluster 139	2	L2,L2/3
T100	l2	V3v	Cluster 140	1	L2/3
T100	l2	V2	Cluster 54	3	L3/4,L4/5/6,L5/6
T100	l2	V2	Cluster 55	1	L2
T100	l2	V2	Cluster 56	1	L4
T100	l2	V2	Cluster 59	6	L2/3,L3/4,L4,L4/5,L5/6,PVALB
T100	l2	V3d,V2	Cluster 60	1	L4/5
T100	l2	DP	Cluster 61	1	L4/5
T100	l2	V3d	Cluster 62	1	L4
T100	l2	DP	Cluster 63	4	L2,L5/6,L6,RELN
T100	l2	V2	Cluster 64	7	L3/4,L3/4/5,L4,L4/5,L4/5/6,L5/6,PVALB
T100	l2	V2,V3d	Cluster 66	1	L4/5/6
T100	l2	DP	Cluster 67	4	L2,L4/5,L6,RELN
T100	l2	DP	Cluster 68	3	L2/3,L2/3/4,L5/6
T100	l2	V3d	Cluster 69	2	L3/4/5,L4/5/6
T100	l2	V3d,V2	Cluster 70	2	L4,L5/6
T100	l2	DP	Cluster 71	1	L2
T100	l2	V2	Cluster 72	2	L3/4/5,L4
T100	l2	DP	Cluster 73	1	L6
T100	l2	V2	Cluster 74	8	L2/3/4,L3/4,L3/4/5,L4,L4/5,L4/5/6,L5/6,PVALB
T100	l2	V2	Cluster 75	1	L4/5/6
T100	l2	V2	Cluster 76	2	L4,L4/5
T100	l2	V2	Cluster 77	2	L3/4,L4/5
T100	l2	V2	Cluster 78	2	L4,L4/5/6
T100	l2	V3d	Cluster 79	2	L2,L4/5
T100	l2	V3d	Cluster 80	2	L2,L6
T100	l2	V2	Cluster 82	4	L3/4,L4,L4/5/6,L5/6
T100	l2	V2	Cluster 83	1	L4
T100	l2	V3d	Cluster 84	2	L2,RELN
T100	l2	V3d	Cluster 85	1	L2
T100	l2	V2	Cluster 86	1	L3/4
T100	l2	V2	Cluster 87	1	L2
T100	l2	V2	Cluster 88	1	L2/3/4
T100	l2	V3d	Cluster 89	1	L2
T100	l2	V2	Cluster 90	2	L2,L2/3
T100	l2	V2	Cluster 91	1	L2
T100	l2	V2	Cluster 92	1	L2
T100	l2	V3d	Cluster 93	1	L2
T100	l2	V2	Cluster 94	2	L2,L2/3
T100	l2	V2	Cluster 95	1	L2
T100	l2	V2	Cluster 96	2	L2,L4/5
T100	l2	V2	Cluster 97	2	L2,LAMP5
T100	l2	V2	Cluster 98	1	L2
T100	l2	V2	Cluster 99	1	L2
T100	l3	V3d	Cluster 145	3	L3/4,L4/5,PVALB
T100	l3	V3d	Cluster 146	3	L4/5/6,PVALB,SST
T100	l3	V3d,V2	Cluster 147	6	L3/4,L3/4/5,L4/5,L5/6,PV_CHC,VIP_RELN
T100	l3	V2	Cluster 148	1	PVALB
T100	l3	V2	Cluster 149	2	PV_CHC,SST
T100	l3	V2	Cluster 150	4	L4/5/6,L5/6,PVALB,SST
T100	l3	V3d	Cluster 151	7	L2,L2/3,L2/3/4,L5/6,RELN,SST,VIP_RELN
T100	l3	V3d	Cluster 153	2	L4,L4/5
T100	l3	V2	Cluster 154	5	L3/4,L3/4/5,L4/5,L4/5/6,PVALB
T100	l3	V3d	Cluster 155	2	L2,VIP_RELN
T100	l3	V3d	Cluster 156	2	PVALB,VIP_RELN
T100	l3	V2	Cluster 157	5	L2,L2/3,RELN,VIP,VIP_RELN
T100	l3	V2	Cluster 158	2	L4,PVALB
T100	l3	V2	Cluster 159	1	L4
T100	l3	V3d	Cluster 160	1	LAMP5
T100	l3	V2	Cluster 161	2	L2/3,RELN
T100	l3	V2	Cluster 162	1	LAMP5
T100	l3	V2,V3d	Cluster 163	3	L2,L2/3,SST
T100	l3	V3d	Cluster 164	2	L4,PVALB
T100	l3	V2	Cluster 165	2	L4,L4/5/6
T100	l3	V2	Cluster 166	1	L3/4
T100	l3	V2	Cluster 167	7	L2,L2/3,LAMP5,RELN,SST,VIP,VIP_RELN
T100	l3	V3d,V2	Cluster 168	1	L3/4
T100	l3	V2	Cluster 169	1	SST
T100	l3	V2	Cluster 170	1	SST
T100	l3	V1	Cluster 171	2	L3/4,PV_CHC
T100	l3	V2	Cluster 172	3	L2,L2/3,VIP
T100	l3	V1	Cluster 173	1	LAMP5
T100	l3	V1	Cluster 174	1	SST
T100	l3	V2	Cluster 175	2	L2,L2/3
T100	l3	V2	Cluster 176	2	L3/4,PVALB
T100	l3	V2	Cluster 177	1	SST
T100	l3	V2	Cluster 178	1	L2/3
T100	l3	V1	Cluster 179	1	PV_CHC
T100	l3	V1	Cluster 180	2	L2/3,LAMP5
T100	l3	V1	Cluster 181	2	VIP,VIP_RELN
T100	l3	V1	Cluster 182	2	L3/4,PVALB
T100	l3	V1	Cluster 184	2	L4,PVALB
T100	l3	V1	Cluster 185	1	LAMP5
T100	l3	V1	Cluster 186	2	RELN,VIP_RELN
T100	l3	V1	Cluster 187	1	L2/3
T100	l3	V1	Cluster 189	1	PVALB
T100	l3	V1	Cluster 190	1	L4
T100	l3	V1	Cluster 191	2	L2/3,RELN
T100	l3	V2	Cluster 192	5	L2,L2/3,SST,VIP,VIP_RELN
T100	l3	V2	Cluster 193	1	L5/6
T100	l3	V1	Cluster 194	1	L2/3/4
T100	l3	V2	Cluster 195	2	L2/3,VIP
T100	l3	V2	Cluster 196	2	L2/3,VIP
T100	l3	V1	Cluster 197	1	PVALB
T100	l3	V1	Cluster 198	1	LAMP5
T100	l3	V2	Cluster 200	2	L4,PVALB
T100	l3	V1	Cluster 201	1	PVALB
T100	l3	V1	Cluster 202	1	PVALB
T100	l3	V2	Cluster 203	2	L2,PVALB
T100	l3	V2,V1	Cluster 204	3	L3/4,L4/5/6,PVALB
T100	l3	V2	Cluster 205	2	L3/4,PVALB
T100	l3	V2	Cluster 206	2	L3/4,PVALB
T100	l3	V2	Cluster 207	1	SST
T100	l3	V2	Cluster 208	1	SST
T100	l3	V2	Cluster 209	2	L4/5,L6
T100	l3	V2	Cluster 210	1	PVALB
T100	l3	V2	Cluster 211	2	L3/4/5,PVALB
T100	l3	V2	Cluster 212	1	L4
T100	l3	V2	Cluster 213	2	RELN,SST
T100	l3	V2	Cluster 214	3	L2,PVALB,RELN
T100	l3	V2	Cluster 217	1	VIP
T100	l3	V2	Cluster 218	1	SST
T100	l3	V1,V2	Cluster 219	3	L3/4/5,L4/5/6,SST
T100	l3	V2	Cluster 220	4	L2/3,L2/3/4,L5/6,SST
T100	l3	V2	Cluster 222	2	VIP,VIP_RELN
T100	l3	V2	Cluster 223	7	L2,L2/3,L6,RELN,SST,VIP,VIP_RELN
T100	l3	V2,V3v	Cluster 224	7	L2,L2/3,PV_CHC,RELN,SST,VIP,VIP_RELN
T100	l3	V2	Cluster 225	2	L4,PVALB
T100	l3	V2	Cluster 226	2	L4,L4/5/6
T100	l3	V2	Cluster 227	9	L2,L2/3,L2/3/4,L5/6,L6,RELN,SST,VIP,VIP_RELN
T100	l3	V2	Cluster 228	2	L2/3,SST
T100	l3	V2	Cluster 229	1	RELN
T100	l3	V3v	Cluster 230	1	SST
T100	l3	V3v,V2	Cluster 231	1	L2/3/4
T100	l3	V3v	Cluster 232	2	SST,VIP
T100	l3	V3v	Cluster 233	2	PVALB,VIP
T100	l3	V3v	Cluster 234	3	L2/3,L3/4/5,SST
T100	l3	V3v	Cluster 235	1	L2/3
T100	l3	V3d	Cluster 141	3	L3/4,L3/4/5,L4/5
T100	l3	V3d	Cluster 142	5	L3/4,L3/4/5,L4,L4/5,L4/5/6
T100	l3	V2,V3d	Cluster 143	5	L3/4,L3/4/5,L4,L4/5,L4/5/6
T100	l3	V3d	Cluster 144	3	L3/4,L4,L4/5
T100	l3	V3d	Cluster 145	1	L3/4
T100	l3	V2	Cluster 146	6	L3/4,L3/4/5,L4,L4/5,L4/5/6,PVALB
T100	l3	V3d	Cluster 147	1	L3/4
T100	l3	V3d	Cluster 148	4	L3/4,L4/5,L4/5/6,L5/6
T100	l3	V3d	Cluster 149	1	L6
T100	l3	V3d	Cluster 150	2	L3/4,L4/5
T100	l3	V2	Cluster 151	2	L3/4,PV_CHC
T100	l3	V2	Cluster 152	2	L2,L2/3
T100	l3	V2	Cluster 153	2	L4,L4/5
T100	l3	V2	Cluster 154	1	L4
T100	l3	V2	Cluster 155	1	L4/5/6
T100	l3	V2	Cluster 156	1	L3/4
T100	l3	V2	Cluster 157	5	L3/4,L3/4/5,L4,L4/5,L4/5/6
T100	l3	V3d	Cluster 158	3	L2,L2/3,VIP_RELN
T100	l3	V2	Cluster 159	1	L2
T100	l3	V2	Cluster 160	2	L3/4,L4
T100	l3	V2	Cluster 161	1	L4
T100	l3	V2	Cluster 162	1	L2
T100	l3	V2	Cluster 163	2	L2,L2/3
T100	l3	V2	Cluster 164	1	L3/4
T100	l3	V2	Cluster 165	1	L2/3
T100	l3	V2	Cluster 166	2	L3/4,L4
T100	l3	V2	Cluster 167	1	L2/3
T100	l3	V2	Cluster 168	1	L2/3
T100	l3	V2	Cluster 169	2	L3/4,L4
T100	l3	V1	Cluster 170	1	L6
T100	l3	V2	Cluster 171	1	L4
T100	l3	V2,V1	Cluster 172	1	L3/4
T100	l3	V2	Cluster 173	1	L4
T100	l3	V2	Cluster 174	2	L3/4,L4
T100	l3	V1	Cluster 175	4	L2/3/4,L3/4,L4,L6
T100	l3	V2	Cluster 176	1	L3/4
T100	l3	V2	Cluster 177	2	L3/4,L4/5
T100	l3	V2	Cluster 178	1	L4
T100	l3	V2	Cluster 179	3	L2,L2/3,L2/3/4
T100	l3	V1,V2	Cluster 180	3	L2/3/4,L3/4,LAMP5
T100	l3	V2	Cluster 181	2	L3/4,L3/4/5
T100	l3	V1	Cluster 182	1	L4
T100	l3	V2	Cluster 183	1	L4
T100	l3	V2	Cluster 184	2	L2/3,L4/5
T100	l3	V1	Cluster 185	3	L3/4,L3/4/5,L4
T100	l3	V2	Cluster 186	2	L3/4,L4/5
T100	l3	V2	Cluster 187	2	L3/4,L4
T100	l3	V2	Cluster 188	2	L2/3,L2/3/4
T100	l3	V2	Cluster 190	1	L4
T100	l3	V2	Cluster 191	4	L3/4,L4,L4/5,L4/5/6
T100	l3	V1	Cluster 192	6	L3/4,L3/4/5,L4,L4/5,L4/5/6,PV_CHC
T100	l3	V2	Cluster 193	1	L4
T100	l3	V2	Cluster 194	1	L4/5/6
T100	l3	V2	Cluster 196	1	L3/4
T100	l3	V2	Cluster 197	2	L3/4,L4
T100	l3	V2	Cluster 198	3	L4,L4/5,L4/5/6
T100	l3	V2	Cluster 199	1	L2/3
T100	l3	V2	Cluster 200	1	L4
T100	l3	V2	Cluster 201	2	L3/4,L4
T100	l3	V2	Cluster 202	3	L3/4,L4,L4/5/6
T100	l3	V2	Cluster 203	1	L2/3/4
T100	l3	V2	Cluster 204	2	L3/4,L4/5/6
T100	l3	V2	Cluster 205	4	L3/4,L3/4/5,L4/5,L4/5/6
T100	l3	V2	Cluster 206	3	L4,L4/5,L4/5/6
T100	l3	V2,V3v	Cluster 207	1	L3/4
T100	l3	V2	Cluster 208	1	L2/3
T100	l3	V2	Cluster 209	2	L2,L2/3
T100	l3	V3v	Cluster 210	1	L4
T100	l3	V3v	Cluster 211	4	L3/4,L3/4/5,L4/5,L4/5/6
T100	l3	V3v	Cluster 212	1	L4
T100	l4	V3d	Cluster 236	1	RELN
T100	l4	V2,V3d	Cluster 237	1	PVALB
T100	l4	V2	Cluster 238	2	L4,PVALB
T100	l4	V3d	Cluster 239	1	VIP_RELN
T100	l4	V3d,V2	Cluster 240	1	PVALB
T100	l4	V2	Cluster 241	1	SST
T100	l4	V2	Cluster 242	4	L2,L4/5,LAMP5,PVALB
T100	l4	V2	Cluster 244	2	L4/5,PVALB
T100	l4	V2	Cluster 245	3	L4/5,L5/6,SST
T100	l4	V2	Cluster 248	3	L3/4,PVALB,SST
T100	l4	V2	Cluster 249	3	L4/5,L5/6,SST
T100	l4	V2	Cluster 250	3	L4,RELN,SST
T100	l4	V2	Cluster 251	1	PVALB
T100	l4	V2	Cluster 252	2	PV_CHC,VIP
T100	l4	V2	Cluster 253	3	L2/3,L4/5,SST
T100	l4	V1	Cluster 255	3	L3/4,L4,PVALB
T100	l4	V2	Cluster 256	2	L2,PVALB
T100	l4	V2	Cluster 257	1	PVALB
T100	l4	V1	Cluster 258	1	SST
T100	l4	V2	Cluster 259	1	L4
T100	l4	V1	Cluster 260	3	L4,LAMP5,PVALB
T100	l4	V2	Cluster 261	3	L2/3,SST,VIP
T100	l4	V2	Cluster 262	3	L2/3,L3/4,SST
T100	l4	V1	Cluster 263	2	L2/3/4,L3/4
T100	l4	V2	Cluster 264	5	L2,L2/3,LAMP5,SST,VIP_RELN
T100	l4	V1	Cluster 265	1	PV_CHC
T100	l4	V1	Cluster 266	2	L3/4,PVALB
T100	l4	V2	Cluster 267	1	VIP_RELN
T100	l4	V1	Cluster 268	3	L2/3/4,L3/4,L4
T100	l4	V1	Cluster 269	4	L2/3/4,L3/4,RELN,VIP_RELN
T100	l4	V1	Cluster 272	1	L3/4
T100	l4	V2	Cluster 273	4	L2/3,L4/5,L6,VIP
T100	l4	V1	Cluster 274	3	L3/4,LAMP5,PVALB
T100	l4	V2	Cluster 275	1	SST
T100	l4	V2	Cluster 276	1	L4/5
T100	l4	V1	Cluster 277	1	VIP_RELN
T100	l4	V2,V1	Cluster 278	2	L2/3/4,PVALB
T100	l4	V2	Cluster 279	3	L4/5,VIP,VIP_RELN
T100	l4	V1	Cluster 280	1	PVALB
T100	l4	V2	Cluster 281	1	SST
T100	l4	V1	Cluster 282	4	L2/3,L3/4,L5/6,PVALB
T100	l4	V2	Cluster 283	1	SST
T100	l4	V2	Cluster 284	2	PVALB,VIP
T100	l4	V2	Cluster 285	1	VIP
T100	l4	V1,V2	Cluster 286	2	L4/5,SST
T100	l4	V2	Cluster 287	1	L4/5
T100	l4	V2	Cluster 288	2	L4/5,PVALB
T100	l4	V2	Cluster 289	1	L5/6
T100	l4	V2	Cluster 290	1	PVALB
T100	l4	V1	Cluster 291	5	L4/5,L4/5/6,LAMP5,SST,VIP
T100	l4	V2	Cluster 293	1	LAMP5
T100	l4	V1	Cluster 294	7	L4/5,L4/5/6,L5/6,L6,PVALB,RELN,VIP_RELN
T100	l4	V2	Cluster 295	6	L2/3,L2/3/4,L3/4/5,L5/6,PVALB,SST
T100	l4	V2	Cluster 296	2	L3/4,PVALB
T100	l4	V2	Cluster 297	1	VIP_RELN
T100	l4	V2	Cluster 298	1	PVALB
T100	l4	V2	Cluster 299	1	SST
T100	l4	V2	Cluster 301	2	L4/5,L4/5/6
T100	l4	V2	Cluster 302	1	L4/5
T100	l4	V2	Cluster 303	3	L4/5,L4/5/6,PVALB
T100	l4	V2	Cluster 304	2	L4/5,PVALB
T100	l4	V3v,V2	Cluster 306	2	SST,VIP
T100	l4	V3v	Cluster 307	2	PVALB,SST
T100	l4	V3v	Cluster 308	1	PV_CHC
T100	l4	V3v	Cluster 309	1	VIP_RELN
T100	l4	V3d	Cluster 215	1	L4
T100	l4	V3d	Cluster 216	2	L3/4,L3/4/5
T100	l4	V3d	Cluster 217	2	L4/5,L4/5/6
T100	l4	V3d	Cluster 218	1	L4/5
T100	l4	V2	Cluster 219	2	L4/5,L4/5/6
T100	l4	V3d	Cluster 220	1	L4/5
T100	l4	V2	Cluster 221	3	L3/4,L4/5,L4/5/6
T100	l4	V2	Cluster 222	1	L4
T100	l4	V2	Cluster 223	2	L2/3,L4/5
T100	l4	V3d	Cluster 224	1	L4
T100	l4	V2	Cluster 225	1	L4
T100	l4	V2	Cluster 226	1	L4/5
T100	l4	V2	Cluster 227	1	L4/5
T100	l4	V2	Cluster 229	1	L4
T100	l4	V2	Cluster 230	1	L4/5
T100	l4	V1	Cluster 232	2	L4,L6
T100	l4	V2	Cluster 233	1	L4
T100	l4	V1	Cluster 234	2	L2/3/4,L4
T100	l4	V2	Cluster 236	1	L4
T100	l4	V2	Cluster 237	1	L4/5
T100	l4	V1	Cluster 238	1	L4/5
T100	l4	V1	Cluster 239	2	L3/4,L4
T100	l4	V1	Cluster 240	1	L4
T100	l4	V2	Cluster 241	1	L4
T100	l4	V2	Cluster 242	1	L4/5/6
T100	l4	V1	Cluster 243	1	L4
T100	l4	V1	Cluster 244	1	L4
T100	l4	V1	Cluster 245	2	L2/3/4,L4
T100	l4	V1	Cluster 246	2	L2/3/4,L4
T100	l4	V2	Cluster 247	3	L2/3/4,L5/6,L6
T100	l4	V1,V2	Cluster 248	1	L4
T100	l4	V1	Cluster 249	2	L3/4,L4
T100	l4	V2	Cluster 250	1	L4
T100	l4	V2	Cluster 251	1	L4
T100	l4	V2	Cluster 252	2	L4,L6
T100	l4	V2	Cluster 254	2	L4/5,L4/5/6
T100	l4	V2	Cluster 255	1	L4/5
T100	l4	V2	Cluster 256	1	L4
T100	l4	V2	Cluster 257	1	L4/5
T100	l4	V2	Cluster 259	1	L4/5
T100	l4	V2	Cluster 260	1	L4/5
T100	l4	V2	Cluster 261	1	L4/5/6
T100	l4	V2	Cluster 262	2	L4/5,L5/6
T100	l4	V2	Cluster 264	1	L4/5
T100	l4	V2	Cluster 265	1	L4/5
T100	l4	V2	Cluster 266	2	L4/5,L5/6
T100	l4	V2	Cluster 267	2	L4/5,L4/5/6
T100	l4	V2	Cluster 268	2	L2/3/4,L4/5
T100	l4	V2	Cluster 269	1	L4/5
T100	l4	V2,V3v	Cluster 270	2	L4/5,L5/6
T100	l4	V3v,V2	Cluster 271	1	L4/5
T100	l4	V3v	Cluster 272	1	L4/5
T100	l4	V3v	Cluster 273	2	L4/5/6,VIP
T100	l4	V3v	Cluster 274	2	L4/5,L4/5/6
T100	l5	V2	Cluster 311	1	SST
T100	l5	V3d	Cluster 312	2	L4,SST
T100	l5	V2	Cluster 313	2	L2/3,SST
T100	l5	V2	Cluster 314	1	RELN
T100	l5	V2	Cluster 315	1	PVALB
T100	l5	V3d	Cluster 316	1	PVALB
T100	l5	V2	Cluster 317	3	L2/3,L2/3/4,SST
T100	l5	V3d	Cluster 318	1	RELN
T100	l5	V2	Cluster 319	2	LAMP5,VIP_RELN
T100	l5	V1	Cluster 321	1	LAMP5
T100	l5	V2	Cluster 323	1	PVALB
T100	l5	V2	Cluster 324	3	L5/6,L6,SST
T100	l5	V1	Cluster 325	1	PVALB
T100	l5	V1	Cluster 326	1	PVALB
T100	l5	V2	Cluster 327	1	SST
T100	l5	V2	Cluster 328	3	L2,RELN,SST
T100	l5	V2	Cluster 329	3	L2/3,LAMP5,SST
T100	l5	V2	Cluster 330	3	L4,L4/5,LAMP5
T100	l5	V2	Cluster 331	1	PVALB
T100	l5	V2	Cluster 332	1	LAMP5
T100	l5	V1	Cluster 333	1	RELN
T100	l5	V2	Cluster 334	1	L2/3/4
T100	l5	V2	Cluster 335	6	L2/3,L5/6,L6,PV_CHC,SST,VIP
T100	l5	V1,V2	Cluster 336	2	L3/4,LAMP5
T100	l5	V1	Cluster 337	1	SST
T100	l5	V1	Cluster 338	2	L2/3,VIP
T100	l5	V2	Cluster 339	1	SST
T100	l5	V2	Cluster 340	2	L2,L5/6
T100	l5	V2	Cluster 343	3	L4,VIP,VIP_RELN
T100	l5	V2	Cluster 344	1	LAMP5
T100	l5	V2,V1	Cluster 346	4	L2/3,L2/3/4,LAMP5,PVALB
T100	l5	V1	Cluster 349	2	L4,LAMP5
T100	l5	V2	Cluster 350	2	L4,PVALB
T100	l5	V2	Cluster 351	1	L5/6
T100	l5	V2	Cluster 352	2	L4/5,PVALB
T100	l5	V1	Cluster 353	2	L2/3/4,RELN
T100	l5	V2	Cluster 355	2	L2,L3/4/5
T100	l5	V1	Cluster 356	3	L2/3/4,L5/6,L6
T100	l5	V2	Cluster 357	1	PVALB
T100	l5	V2	Cluster 358	1	PVALB
T100	l5	V2	Cluster 359	1	SST
T100	l5	V2	Cluster 361	1	PVALB
T100	l5	V2	Cluster 362	1	L2/3
T100	l5	V2	Cluster 363	2	L4/5,SST
T100	l5	V2	Cluster 364	1	SST
T100	l5	V2	Cluster 366	1	SST
T100	l5	V2	Cluster 368	3	L5/6,L6,SST
T100	l5	V2	Cluster 371	1	PVALB
T100	l5	V3v,V2	Cluster 372	3	PVALB,SST,VIP
T100	l5	V3v	Cluster 373	2	L5/6,PVALB
T100	l5	V3v	Cluster 374	3	L5/6,LAMP5,PV_CHC
T100	l5	V3d	Cluster 275	2	L4/5,L4/5/6
T100	l5	V2,V3d	Cluster 276	2	L4/5,L4/5/6
T100	l5	V3d	Cluster 277	2	L4/5,L4/5/6
T100	l5	V2	Cluster 278	3	L3/4/5,L4/5,L4/5/6
T100	l5	V3d	Cluster 279	1	L4
T100	l5	V2	Cluster 280	1	L4/5
T100	l5	V2	Cluster 283	1	L4/5/6
T100	l5	V2	Cluster 286	1	L4/5
T100	l5	V1	Cluster 287	2	L2/3,L4
T100	l5	V1	Cluster 288	3	L4/5/6,L5/6,L6
T100	l5	V2	Cluster 290	1	L4/5
T100	l5	V2	Cluster 292	1	L4/5/6
T100	l5	V2	Cluster 293	2	L4,L4/5
T100	l5	V2	Cluster 294	2	L5/6,L6
T100	l5	V1	Cluster 296	2	L5/6,L6
T100	l5	V1	Cluster 297	1	L4
T100	l5	V2	Cluster 298	1	L4
T100	l5	V2	Cluster 299	2	L2,L2/3
T100	l5	V1	Cluster 300	1	L4
T100	l5	V2	Cluster 301	1	L4/5/6
T100	l5	V1	Cluster 302	3	L2/3,L2/3/4,L5/6
T100	l5	V2	Cluster 303	1	L5/6
T100	l5	V2	Cluster 304	1	L4/5/6
T100	l5	V2	Cluster 305	1	L5/6
T100	l5	V1	Cluster 306	2	L4/5/6,L5/6
T100	l5	V2	Cluster 308	1	L4/5
T100	l5	V2	Cluster 309	2	L4/5,PV_CHC
T100	l5	V2	Cluster 310	1	L4
T100	l5	V2	Cluster 312	1	L4/5/6
T100	l5	V2	Cluster 313	1	L2/3/4
T100	l5	V2	Cluster 314	1	L4/5
T100	l5	V2	Cluster 315	3	L2/3,L4/5/6,L5/6
T100	l5	V2	Cluster 316	1	L2
T100	l6	V3d	Cluster 375	3	L4/5,L4/5/6,PVALB
T100	l6	V2,V3d	Cluster 376	2	L4/5/6,PVALB
T100	l6	V2	Cluster 377	1	VIP
T100	l6	V2	Cluster 378	2	L4/5/6,PVALB
T100	l6	V3d	Cluster 380	1	RELN
T100	l6	V2	Cluster 381	3	L2/3,L5/6,SST
T100	l6	V2	Cluster 382	2	L5/6,SST
T100	l6	V2	Cluster 383	3	L2/3/4,LAMP5,SST
T100	l6	V2	Cluster 384	1	L5/6
T100	l6	V2	Cluster 385	2	L2/3/4,SST
T100	l6	V3d	Cluster 386	1	SST
T100	l6	V1	Cluster 388	3	L4,L4/5,SST
T100	l6	V2	Cluster 389	2	L2/3,L5/6
T100	l6	V2	Cluster 390	1	VIP
T100	l6	V2	Cluster 391	1	PVALB
T100	l6	V2	Cluster 392	1	SST
T100	l6	V1	Cluster 393	3	L6,LAMP5,VIP
T100	l6	V2	Cluster 395	1	SST
T100	l6	V2	Cluster 396	1	VIP_RELN
T100	l6	V1	Cluster 397	1	RELN
T100	l6	V2,V1	Cluster 398	2	L4/5,SST
T100	l6	V2	Cluster 401	4	L2/3,L3/4,SST,VIP_RELN
T100	l6	V2	Cluster 402	3	L2/3,L5/6,SST
T100	l6	V1	Cluster 403	1	SST
T100	l6	V2	Cluster 405	1	SST
T100	l6	V2	Cluster 406	2	PVALB,RELN
T100	l6	V1,V2	Cluster 407	2	L4/5,PVALB
T100	l6	V1	Cluster 408	2	L4,PVALB
T100	l6	V2	Cluster 409	4	L2/3,LAMP5,RELN,SST
T100	l6	V2	Cluster 410	1	SST
T100	l6	V1	Cluster 412	1	L6
T100	l6	V1,V2	Cluster 413	3	L4/5,PVALB,SST
T100	l6	V2	Cluster 414	1	LAMP5
T100	l6	V1	Cluster 417	1	VIP_RELN
T100	l6	V2	Cluster 418	2	L5/6,PVALB
T100	l6	V1	Cluster 419	1	SST
T100	l6	V1	Cluster 420	1	LAMP5
T100	l6	V1,V2	Cluster 421	2	PVALB,VIP_RELN
T100	l6	V1	Cluster 422	2	L6,RELN
T100	l6	V2	Cluster 423	3	L5/6,LAMP5,VIP
T100	l6	V1	Cluster 424	2	L4/5,VIP
T100	l6	V1	Cluster 425	1	L4
T100	l6	V2	Cluster 426	2	L4/5/6,SST
T100	l6	V1	Cluster 427	1	L5/6
T100	l6	V2	Cluster 428	1	VIP_RELN
T100	l6	V2	Cluster 430	1	PVALB
T100	l6	V2	Cluster 432	2	PV_CHC,PVALB
T100	l6	V2	Cluster 433	1	PVALB
T100	l6	V1	Cluster 434	2	L6,RELN
T100	l6	V2	Cluster 435	1	PVALB
T100	l6	V2	Cluster 436	1	LAMP5
T100	l6	V2	Cluster 437	1	SST
T100	l6	V2	Cluster 438	2	L3/4,L4/5/6
T100	l6	V2	Cluster 439	1	LAMP5
T100	l6	V2	Cluster 441	2	L4/5/6,SST
T100	l6	V2	Cluster 442	1	LAMP5
T100	l6	V2	Cluster 443	1	VIP
T100	l6	V2	Cluster 444	2	L2/3/4,VIP
T100	l6	V2,V3v	Cluster 445	2	L3/4,PVALB
T100	l6	V3v,V2	Cluster 446	2	L6,RELN
T100	l6	V3v	Cluster 448	1	SST
T100	l6	V3d	Cluster 317	2	L4/5,L4/5/6
T100	l6	V3d,V2	Cluster 318	3	L3/4,L4/5,L4/5/6
T100	l6	V2	Cluster 319	2	L4/5,L4/5/6
T100	l6	V2	Cluster 320	2	L2/3,L5/6
T100	l6	V2	Cluster 321	2	L2/3,L5/6
T100	l6	V1	Cluster 322	1	L6
T100	l6	V2	Cluster 323	1	L2/3
T100	l6	V2	Cluster 325	2	L5/6,L6
T100	l6	V1	Cluster 326	3	L2/3/4,L4,L4/5
T100	l6	V2	Cluster 328	1	L5/6
T100	l6	V1,V2	Cluster 329	2	L4,L4/5/6
T100	l6	V1	Cluster 330	1	L4
T100	l6	V2	Cluster 331	3	L2,L2/3,L3/4
T100	l6	V1,V2	Cluster 332	2	L4,L4/5
T100	l6	V2	Cluster 333	2	L2/3,L5/6
T100	l6	V2	Cluster 334	1	L2
T100	l6	V2	Cluster 335	1	L5/6
T100	l6	V1	Cluster 336	2	L4,L4/5/6
T100	l6	V1	Cluster 337	1	L4/5/6
T100	l6	V1,V2	Cluster 338	1	L5/6
T100	l6	V1	Cluster 339	1	L4
T100	l6	V1	Cluster 341	3	L4/5,L4/5/6,L6
T100	l6	V1	Cluster 342	1	L6
T100	l6	V2	Cluster 344	1	L5/6
T100	l6	V2	Cluster 345	2	L2/3,L6
T100	l6	V2	Cluster 346	2	L4/5/6,L5/6
T100	l6	V1,V2	Cluster 348	1	L6
T100	l6	V2	Cluster 349	1	L2
T100	l6	V2	Cluster 350	1	L5/6
T100	l6	V2	Cluster 352	2	L2/3,L3/4
T100	l6	V2	Cluster 353	1	L6
T100	l6	V2	Cluster 354	1	L5/6
T100	l6	V3v,V2	Cluster 355	1	L5/6
T100	l6	V3v,V2	Cluster 356	2	L5/6,L6
T100	l6	V3v	Cluster 357	2	L5/6,L6
T100	l6	V3v	Cluster 358	1	L5/6
T101	l1	F6	Cluster 1	1	SST
T101	l1	46v,46d	Cluster 10	1	SST
T101	l1	45b	Cluster 12	1	LAMP5
T101	l1	44,45b	Cluster 13	1	RELN
T101	l1	F5	Cluster 14	1	RELN
T101	l1	F5,44	Cluster 16	1	RELN
T101	l1	13m	Cluster 20	1	VIP_RELN
T101	l1	Iai	Cluster 21	1	RELN
T101	l1	Iai	Cluster 22	1	RELN
T101	l1	8Bs,F7,8Ad	Cluster 3	1	VIP_RELN
T101	l1	8Bs	Cluster 4	1	VIP_RELN
T101	l1	F6,24b	Cluster 5	1	RELN
T101	l1	24c,F6	Cluster 6	1	RELN
T101	l1	46d	Cluster 9	1	RELN
T101	l1	F7	Cluster 1	2	L4/5,L4/5/6
T101	l1	24b	Cluster 11	1	L2
T101	l1	46v	Cluster 12	1	L3/4/5
T101	l1	8Av	Cluster 13	2	L2/3,L4/5/6
T101	l1	46v,46d	Cluster 14	1	L4/5/6
T101	l1	46v,46d	Cluster 15	2	L2,L4
T101	l1	44,45b	Cluster 17	2	L3/4,L4/5/6
T101	l1	F5	Cluster 19	2	L3/4/5,LAMP5
T101	l1	F6	Cluster 2	1	L5/6
T101	l1	24a	Cluster 20	1	L2/3
T101	l1	F5,44	Cluster 21	1	L2
T101	l1	32	Cluster 22	2	L2/3/4,L4
T101	l1	10mc	Cluster 23	2	L3/4,L4/5
T101	l1	10mc	Cluster 25	1	L6
T101	l1	13m,13b	Cluster 26	1	L2
T101	l1	13b,13m	Cluster 27	1	L2/3
T101	l1	Iai	Cluster 28	1	L2/3
T101	l1	13m	Cluster 29	2	L2,SST
T101	l1	F6	Cluster 3	1	L2/3/4
T101	l1	Iai	Cluster 30	1	L3/4
T101	l1	14c	Cluster 31	2	L2/3,PVALB
T101	l1	PrCO	Cluster 32	1	L4
T101	l1	Iai	Cluster 33	1	L3/4
T101	l1	Iai	Cluster 34	1	L5/6
T101	l1	PrCO	Cluster 35	2	L3/4/5,L4
T101	l1	F7	Cluster 4	1	L2
T101	l1	F6	Cluster 5	1	L2/3
T101	l1	F6	Cluster 6	1	L4/5/6
T101	l1	F6,24b	Cluster 7	2	L2,L2/3/4
T101	l1	F6	Cluster 8	1	L2
T101	l1	46v,8Av	Cluster 9	2	L4/5/6,L6
T101	l2	F7	Cluster 23	1	PVALB
T101	l2	F7	Cluster 24	1	RELN
T101	l2	F7	Cluster 25	1	VIP_RELN
T101	l2	F7	Cluster 26	2	SST,VIP_RELN
T101	l2	F6	Cluster 27	1	RELN
T101	l2	F6	Cluster 29	2	L4,RELN
T101	l2	8Ad	Cluster 32	2	L3/4,RELN
T101	l2	F7	Cluster 34	2	PVALB,SST
T101	l2	8Ad	Cluster 35	1	SST
T101	l2	8Ad	Cluster 36	2	PVALB,VIP
T101	l2	F6	Cluster 37	1	PV_CHC
T101	l2	8Bs	Cluster 38	1	PVALB
T101	l2	F6	Cluster 39	1	SST
T101	l2	24b	Cluster 40	2	L2,PVALB
T101	l2	24c,F6	Cluster 41	3	L2,LAMP5,VIP
T101	l2	24b	Cluster 43	1	RELN
T101	l2	46d,46v	Cluster 45	2	RELN,VIP
T101	l2	24b	Cluster 46	2	L2,SST
T101	l2	46d,46v	Cluster 47	1	SST
T101	l2	46d	Cluster 48	1	SST
T101	l2	46v	Cluster 49	2	PV_CHC,SST
T101	l2	46v,46d	Cluster 50	1	SST
T101	l2	24a	Cluster 51	2	L2,RELN
T101	l2	46v,46d	Cluster 52	2	VIP,VIP_RELN
T101	l2	F5	Cluster 56	1	RELN
T101	l2	F5	Cluster 57	2	L3/4/5,RELN
T101	l2	F5	Cluster 58	1	SST
T101	l2	F5	Cluster 59	1	RELN
T101	l2	44	Cluster 60	1	PVALB
T101	l2	32,24a,10mc	Cluster 61	3	RELN,VIP,VIP_RELN
T101	l2	F5	Cluster 62	4	L5/6,L6,PV_CHC,PVALB
T101	l2	F5,PrCO	Cluster 63	1	SST
T101	l2	10mc,14c	Cluster 64	3	L4/5/6,RELN,VIP_RELN
T101	l2	Iai	Cluster 65	8	L2,L4,L4/5/6,LAMP5,PV_CHC,RELN,VIP,VIP_RELN
T101	l2	13m	Cluster 66	2	L3/4,RELN
T101	l2	13m,13b	Cluster 67	3	PVALB,RELN,SST
T101	l2	PrCO	Cluster 69	4	L3/4,L5/6,PV_CHC,VIP_RELN
T101	l2	13a	Cluster 70	1	SST
T101	l2	PrCO	Cluster 72	2	L4,RELN
T101	l2	14c	Cluster 73	1	PV_CHC
T101	l2	13a,14c	Cluster 74	1	SST
T101	l2	F7	Cluster 37	1	L2
T101	l2	F7	Cluster 38	1	L2/3
T101	l2	F7	Cluster 39	1	L2/3
T101	l2	F6	Cluster 41	1	L4
T101	l2	F7	Cluster 42	2	L2/3,L3/4
T101	l2	F6	Cluster 43	1	L2
T101	l2	8Ad	Cluster 44	1	L2/3
T101	l2	8Ad	Cluster 47	1	L2/3
T101	l2	8Bs	Cluster 48	2	L2,L2/3/4
T101	l2	8Bs	Cluster 49	3	L2/3,L2/3/4,L4/5
T101	l2	24c,24b,F6	Cluster 50	2	L2,L2/3/4
T101	l2	24c,F6	Cluster 52	1	L2
T101	l2	46v,46d	Cluster 53	2	L2/3,L2/3/4
T101	l2	24c	Cluster 54	2	L3/4,L4/5
T101	l2	46d	Cluster 55	1	L2/3
T101	l2	8Av	Cluster 56	1	L2/3
T101	l2	24c	Cluster 57	1	L2
T101	l2	46d	Cluster 58	2	L2/3,L2/3/4
T101	l2	46d	Cluster 60	1	L2/3
T101	l2	24b	Cluster 61	2	L2,L6
T101	l2	8Av	Cluster 62	1	L2/3
T101	l2	24a	Cluster 63	1	L2
T101	l2	46v	Cluster 64	1	L2/3
T101	l2	46d,46v	Cluster 65	2	L2/3,L3/4
T101	l2	45b,8Av	Cluster 66	1	L2/3
T101	l2	F5	Cluster 70	1	L5/6
T101	l2	32,24a	Cluster 71	1	L2/3/4
T101	l2	F5,44	Cluster 72	1	L2
T101	l2	32	Cluster 74	2	L4,L4/5/6
T101	l2	F5	Cluster 76	2	L2/3,L4/5/6
T101	l2	10mc	Cluster 77	1	L4/5/6
T101	l2	13m	Cluster 78	1	L4/5
T101	l2	13m,Iai	Cluster 79	2	L2/3,L5/6
T101	l2	PrCO	Cluster 80	2	L4,L4/5/6
T101	l2	13b	Cluster 81	1	L2
T101	l2	13m	Cluster 82	1	L2/3
T101	l2	14c	Cluster 83	2	L4/5/6,L6
T101	l2	PrCO	Cluster 84	1	L4
T101	l3	24c	Cluster 100	4	L4,L4/5,L4/5/6,VIP
T101	l3	46v	Cluster 101	2	L2/3,SST
T101	l3	24b	Cluster 102	5	L2,L4/5,L4/5/6,L5/6,RELN
T101	l3	8Av	Cluster 103	2	L2/3,L5/6
T101	l3	24c	Cluster 104	2	L4,SST
T101	l3	46d	Cluster 105	3	L2/3,PVALB,VIP
T101	l3	8Av	Cluster 106	1	SST
T101	l3	46d	Cluster 109	1	RELN
T101	l3	24a,24b	Cluster 110	3	L2,L4/5,L6
T101	l3	46v	Cluster 111	1	SST
T101	l3	8Av	Cluster 113	2	L3/4,PVALB
T101	l3	46v	Cluster 114	4	L2/3,SST,VIP,VIP_RELN
T101	l3	24a	Cluster 115	4	L2,L4/5,L4/5/6,VIP_RELN
T101	l3	46v,46d	Cluster 116	3	L4,PV_CHC,SST
T101	l3	45b	Cluster 117	1	L2/3
T101	l3	44,45b	Cluster 118	3	L2/3,VIP,VIP_RELN
T101	l3	32,24a	Cluster 119	4	L2,L2/3/4,SST,VIP
T101	l3	44	Cluster 120	2	L2,VIP
T101	l3	F5	Cluster 121	1	L2/3
T101	l3	32	Cluster 122	3	L2,L6,VIP_RELN
T101	l3	F5,44	Cluster 123	7	L2,L2/3,LAMP5,RELN,SST,VIP,VIP_RELN
T101	l3	F5	Cluster 124	1	PVALB
T101	l3	F5	Cluster 125	2	L2,L2/3
T101	l3	10mc	Cluster 126	3	L4,L4/5,PVALB
T101	l3	10mc	Cluster 127	1	SST
T101	l3	Iai	Cluster 128	2	L3/4,SST
T101	l3	10mc	Cluster 129	5	L2,L2/3/4,L5/6,RELN,SST
T101	l3	PrCO	Cluster 130	1	VIP
T101	l3	13m	Cluster 131	2	L2/3,VIP
T101	l3	Iai	Cluster 132	1	SST
T101	l3	13b	Cluster 134	2	L2/3,SST
T101	l3	Iai	Cluster 135	4	L2,L2/3,RELN,VIP_RELN
T101	l3	13m	Cluster 136	1	RELN
T101	l3	PrCO	Cluster 137	1	SST
T101	l3	Iai,PrCO	Cluster 138	7	L2,L2/3,L2/3/4,PVALB,RELN,VIP,VIP_RELN
T101	l3	13m	Cluster 139	2	L3/4,L4
T101	l3	PrCO	Cluster 141	1	SST
T101	l3	13m,Iai	Cluster 142	3	L2/3,PV_CHC,PVALB
T101	l3	13a	Cluster 144	1	L6
T101	l3	13m	Cluster 145	1	LAMP5
T101	l3	PrCO	Cluster 146	1	PVALB
T101	l3	13a	Cluster 147	1	RELN
T101	l3	13a,14c	Cluster 148	2	PVALB,RELN
T101	l3	13a	Cluster 149	1	PVALB
T101	l3	F7	Cluster 75	3	L3/4/5,L5/6,PVALB
T101	l3	F7	Cluster 76	3	PV_CHC,RELN,VIP
T101	l3	F7,F6	Cluster 77	4	L6,PVALB,RELN,VIP_RELN
T101	l3	F7	Cluster 78	4	L3/4/5,L4,L4/5,PVALB
T101	l3	F7	Cluster 79	2	L3/4/5,PVALB
T101	l3	F6,F7	Cluster 80	3	L4,L4/5,SST
T101	l3	F7	Cluster 81	2	L3/4,SST
T101	l3	F7	Cluster 82	1	L3/4/5
T101	l3	8Ad	Cluster 83	2	L2/3,LAMP5
T101	l3	F6	Cluster 84	3	L2/3/4,PVALB,RELN
T101	l3	8Ad	Cluster 85	3	L4/5/6,LAMP5,SST
T101	l3	8Ad	Cluster 86	1	LAMP5
T101	l3	F7	Cluster 87	2	L4,SST
T101	l3	F7	Cluster 88	1	L2/3
T101	l3	F6	Cluster 89	1	PVALB
T101	l3	8Bs,8Ad	Cluster 90	3	PVALB,RELN,VIP_RELN
T101	l3	8Ad	Cluster 91	1	SST
T101	l3	8Bs	Cluster 92	3	L2/3,L2/3/4,SST
T101	l3	F6	Cluster 93	1	PVALB
T101	l3	F6	Cluster 94	1	LAMP5
T101	l3	F6	Cluster 95	1	L2
T101	l3	8Bs	Cluster 96	2	L3/4/5,PVALB
T101	l3	24b	Cluster 97	2	L2,VIP
T101	l3	46v,8Av	Cluster 98	2	L2/3,PV_CHC
T101	l3	46d	Cluster 99	2	L2/3,SST
T101	l3	8Bs	Cluster 100	2	L3/4,L4
T101	l3	8Bs	Cluster 101	4	L3/4,L3/4/5,L4,L4/5
T101	l3	F6	Cluster 102	1	L2
T101	l3	24c	Cluster 103	2	L4,L4/5
T101	l3	46d	Cluster 104	1	L4
T101	l3	46v	Cluster 105	1	L2/3
T101	l3	8Av,46v	Cluster 106	1	L2/3
T101	l3	46d	Cluster 107	1	L2/3
T101	l3	46d	Cluster 108	2	L3/4,L4
T101	l3	46v	Cluster 109	2	L3/4,L4
T101	l3	24c	Cluster 110	4	L2,L2/3/4,L4,L4/5
T101	l3	8Av	Cluster 111	2	L3/4,L4
T101	l3	24c	Cluster 112	2	L4/5,L4/5/6
T101	l3	24c	Cluster 113	3	L2/3/4,L4/5,L4/5/6
T101	l3	24b	Cluster 114	2	L2,L4/5
T101	l3	8Av	Cluster 115	2	L3/4,L4
T101	l3	46d,46v	Cluster 116	2	L3/4,L4
T101	l3	46v	Cluster 117	2	L3/4,L4
T101	l3	46v	Cluster 118	2	L2/3,L2/3/4
T101	l3	45b,8Av	Cluster 119	2	L3/4,L3/4/5
T101	l3	46v	Cluster 120	2	L4,L4/5
T101	l3	44,45b	Cluster 121	2	L2,L2/3
T101	l3	F5	Cluster 122	1	L2
T101	l3	44,45b	Cluster 123	1	L3/4
T101	l3	F5	Cluster 124	1	L2/3
T101	l3	32	Cluster 125	6	L2,L2/3,L2/3/4,L4/5/6,L5/6,L6
T101	l3	F5	Cluster 126	1	L2/3
T101	l3	F5	Cluster 127	1	L3/4
T101	l3	F5	Cluster 128	2	L2/3,L2/3/4
T101	l3	F5	Cluster 129	1	L3/4
T101	l3	10mc,32	Cluster 130	4	L2,L4,L4/5,L4/5/6
T101	l3	10mc	Cluster 131	1	L5/6
T101	l3	F5	Cluster 132	1	L3/4
T101	l3	13b,13m	Cluster 133	4	L2/3,L3/4,L4,L4/5
T101	l3	13m	Cluster 134	2	L3/4,L4
T101	l3	10mc,14c	Cluster 135	2	L2/3/4,L4
T101	l3	Iai	Cluster 136	2	L3/4,L4
T101	l3	Iai	Cluster 137	2	L3/4,L4
T101	l3	Iai	Cluster 138	2	L2/3,L4/5/6
T101	l3	13m,Iai	Cluster 139	4	L3/4,L4,L4/5/6,L5/6
T101	l3	Iai	Cluster 140	1	L3/4
T101	l3	13b	Cluster 141	1	L3/4
T101	l3	PrCO	Cluster 142	2	L3/4,L4
T101	l3	PrCO	Cluster 143	2	L3/4,L4/5
T101	l3	PrCO	Cluster 144	2	L3/4,L4
T101	l3	13a,13b	Cluster 145	3	L4/5,L4/5/6,L6
T101	l3	13m	Cluster 146	1	L2/3/4
T101	l3	Iai	Cluster 147	1	L2
T101	l3	PrCO	Cluster 148	2	L2/3/4,L4/5
T101	l3	14c	Cluster 150	2	L2,L2/3
T101	l3	F7	Cluster 86	5	L3/4,L3/4/5,L4,L4/5,L4/5/6
T101	l3	F7	Cluster 87	4	L3/4,L3/4/5,L4,L4/5
T101	l3	F7	Cluster 88	1	L4
T101	l3	F6	Cluster 89	2	L3/4,L4/5
T101	l3	F6	Cluster 90	2	L2/3,L4/5
T101	l3	F7	Cluster 91	2	L3/4,L3/4/5
T101	l3	F7	Cluster 92	1	L2/3
T101	l3	8Ad	Cluster 93	2	L3/4,L3/4/5
T101	l3	F6	Cluster 94	1	L2/3
T101	l3	8Ad	Cluster 95	3	L2/3,L2/3/4,L5/6
T101	l3	8Ad,46d	Cluster 96	1	L3/4
T101	l3	8Bs,F7	Cluster 97	1	L3/4/5
T101	l3	F6	Cluster 98	3	L3/4,L4,L4/5
T101	l3	F6	Cluster 99	1	L2/3/4
T101	l4	46d	Cluster 150	2	L3/4/5,PVALB
T101	l4	8Av,46v	Cluster 151	2	PV_CHC,SST
T101	l4	8Av	Cluster 153	1	LAMP5
T101	l4	46v	Cluster 155	1	PVALB
T101	l4	8Av	Cluster 157	1	RELN
T101	l4	46d	Cluster 158	1	VIP_RELN
T101	l4	46d	Cluster 159	1	LAMP5
T101	l4	46v	Cluster 160	2	L4/5,L6
T101	l4	45b,8Av	Cluster 161	1	VIP_RELN
T101	l4	46v	Cluster 163	1	LAMP5
T101	l4	8Ad	Cluster 151	3	L2/3,L3/4,L3/4/5
T101	l4	46v	Cluster 153	1	L4/5
T101	l4	46d	Cluster 154	2	L3/4,L4
T101	l4	46v	Cluster 155	1	L4
T101	l4	46v	Cluster 157	1	L4/5/6
T101	l4	10mc	Cluster 160	1	L4/5/6
T101	l5	8Ad	Cluster 164	1	L4
T101	l5	F7,F6,8Bs	Cluster 165	6	L3/4/5,L4/5,LAMP5,PVALB,SST,VIP
T101	l5	8Ad	Cluster 166	2	L3/4,VIP_RELN
T101	l5	8Ad,8Bs	Cluster 167	5	L2/3/4,L3/4,L3/4/5,PVALB,VIP
T101	l5	F6	Cluster 168	2	L2/3/4,PVALB
T101	l5	F6	Cluster 169	2	L2/3/4,PVALB
T101	l5	F6,24c	Cluster 170	4	L5/6,L6,RELN,SST
T101	l5	8Bs	Cluster 171	1	L3/4
T101	l5	8Bs	Cluster 172	1	RELN
T101	l5	46d	Cluster 173	2	L4,L4/5/6
T101	l5	24a,24b,24c	Cluster 174	5	L2,L5/6,L6,PVALB,SST
T101	l5	24c,24b	Cluster 175	3	L4/5/6,L5/6,L6
T101	l5	24c	Cluster 176	2	L5/6,L6
T101	l5	46d	Cluster 177	1	L4/5/6
T101	l5	46v	Cluster 179	1	SST
T101	l5	46v	Cluster 180	1	LAMP5
T101	l5	46d	Cluster 181	1	SST
T101	l5	8Av	Cluster 182	2	L4/5/6,L6
T101	l5	24a	Cluster 183	4	L2,L2/3,L5/6,L6
T101	l5	45b,8Av	Cluster 184	1	VIP_RELN
T101	l5	46v	Cluster 185	1	LAMP5
T101	l5	46v	Cluster 186	1	VIP_RELN
T101	l5	45b	Cluster 187	2	L4/5,PVALB
T101	l5	45b	Cluster 189	1	PVALB
T101	l5	24a	Cluster 190	4	L2,L2/3/4,RELN,VIP_RELN
T101	l5	44	Cluster 191	2	L6,SST
T101	l5	44	Cluster 192	1	SST
T101	l5	32	Cluster 193	1	SST
T101	l5	F5	Cluster 194	1	LAMP5
T101	l5	32	Cluster 195	2	PV_CHC,RELN
T101	l5	F5	Cluster 196	3	L2/3,L3/4,PVALB
T101	l5	32	Cluster 197	2	L4/5,VIP_RELN
T101	l5	Iai	Cluster 198	3	L4/5/6,L5/6,PVALB
T101	l5	Iai	Cluster 199	1	LAMP5
T101	l5	13b	Cluster 200	1	VIP_RELN
T101	l5	Iai	Cluster 201	2	L4/5/6,SST
T101	l5	13m	Cluster 202	3	L4/5/6,L5/6,SST
T101	l5	Iai,13m	Cluster 204	3	L4/5/6,L5/6,SST
T101	l5	Iai	Cluster 205	3	L3/4,L4,SST
T101	l5	Iai	Cluster 206	1	L4
T101	l5	PrCO,F5	Cluster 208	3	L2,L4/5/6,VIP_RELN
T101	l5	Iai	Cluster 209	1	SST
T101	l5	Iai	Cluster 210	1	PV_CHC
T101	l5	10mc	Cluster 211	1	L4/5
T101	l5	13b	Cluster 213	1	PV_CHC
T101	l5	PrCO	Cluster 215	1	L4
T101	l5	PrCO	Cluster 216	2	L4,VIP
T101	l5	13b,13a	Cluster 217	2	L2/3,SST
T101	l5	PrCO	Cluster 219	2	L3/4/5,PV_CHC
T101	l5	F7	Cluster 161	1	L4/5
T101	l5	F6	Cluster 162	1	L3/4
T101	l5	F6	Cluster 163	1	L3/4
T101	l5	8Ad	Cluster 164	2	L4,L4/5
T101	l5	F7,8Bs	Cluster 165	1	L5/6
T101	l5	8Ad	Cluster 166	2	L3/4,L4/5
T101	l5	8Ad	Cluster 167	1	L4/5
T101	l5	F6	Cluster 168	3	L4/5/6,L5/6,L6
T101	l5	F6	Cluster 169	4	L2/3,L2/3/4,L3/4,L3/4/5
T101	l5	8Bs	Cluster 171	1	L5/6
T101	l5	8Bs	Cluster 172	2	L3/4,L4
T101	l5	8Bs	Cluster 173	1	L4
T101	l5	46d	Cluster 174	1	L4
T101	l5	24c	Cluster 175	1	L2/3/4
T101	l5	46d	Cluster 176	3	L4/5,L5/6,L6
T101	l5	46v,8Av	Cluster 177	1	L4/5
T101	l5	46v	Cluster 178	1	L4
T101	l5	46d	Cluster 179	1	L4/5
T101	l5	24c	Cluster 180	2	L5/6,L6
T101	l5	24c	Cluster 181	1	L6
T101	l5	24b,24c	Cluster 182	5	L2,L2/3/4,L4/5/6,L5/6,L6
T101	l5	46v	Cluster 183	1	L4/5
T101	l5	46d	Cluster 184	1	L4/5
T101	l5	46v	Cluster 185	1	L4/5
T101	l5	46v,46d	Cluster 186	1	L4/5/6
T101	l5	46v	Cluster 187	2	L4/5/6,L6
T101	l5	45b	Cluster 188	1	L4/5
T101	l5	45b,44	Cluster 189	2	L3/4/5,L6
T101	l5	44	Cluster 190	1	L4/5
T101	l5	32,24a	Cluster 192	3	L2,L2/3/4,L5/6
T101	l5	44	Cluster 193	1	L4/5/6
T101	l5	32	Cluster 194	2	L5/6,L6
T101	l5	F5	Cluster 195	2	L2/3,L4
T101	l5	F5,44	Cluster 196	2	L3/4,L5/6
T101	l5	F5	Cluster 197	2	L2/3,L3/4
T101	l5	F5	Cluster 198	2	L3/4,L4
T101	l5	13m,13b	Cluster 199	2	L4/5,L4/5/6
T101	l5	F5	Cluster 200	4	L2,L4/5/6,L5/6,L6
T101	l5	10mc,32	Cluster 201	2	L2,L4/5
T101	l5	Iai	Cluster 202	3	L4/5/6,L5/6,L6
T101	l5	Iai	Cluster 204	1	L5/6
T101	l5	13m	Cluster 205	2	L4/5/6,L5/6
T101	l5	Iai	Cluster 206	1	L4/5/6
T101	l5	Iai	Cluster 207	3	L4/5/6,L5/6,L6
T101	l5	13m	Cluster 208	1	L5/6
T101	l5	PrCO,F5	Cluster 209	3	L3/4,L5/6,L6
T101	l5	10mc	Cluster 210	2	L4/5,L4/5/6
T101	l5	Iai	Cluster 212	2	L3/4,L4
T101	l5	Iai	Cluster 213	1	L4
T101	l5	10mc	Cluster 214	2	L4/5,RELN
T101	l5	13m,Iai	Cluster 216	1	L4
T101	l5	13m	Cluster 217	1	L4/5
T101	l5	PrCO	Cluster 218	1	L4/5/6
T101	l5	13m	Cluster 219	2	L4,L4/5
T101	l5	PrCO	Cluster 220	2	L3/4,L4
T101	l5	10mc,14c	Cluster 221	3	L4/5,L4/5/6,L5/6
T101	l5	PrCO	Cluster 222	1	L4
T101	l5	13a,14c,13b	Cluster 223	1	L4/5
T101	l6	F7	Cluster 220	5	L2/3,L4/5,L5/6,PV_CHC,SST
T101	l6	F7	Cluster 221	3	L4/5,PVALB,SST
T101	l6	F7	Cluster 222	3	L6,RELN,SST
T101	l6	F7	Cluster 223	2	L2/3,SST
T101	l6	F6,F7	Cluster 224	5	L3/4,L3/4/5,PVALB,SST,VIP
T101	l6	8Ad,8Bs	Cluster 225	4	L3/4/5,L4/5,PVALB,SST
T101	l6	F6	Cluster 226	2	PVALB,RELN
T101	l6	8Ad,46d	Cluster 227	2	L2,VIP_RELN
T101	l6	46d	Cluster 229	1	L6
T101	l6	24c	Cluster 230	2	L4/5,SST
T101	l6	46d	Cluster 231	1	VIP_RELN
T101	l6	8Bs	Cluster 232	1	VIP_RELN
T101	l6	46d	Cluster 233	1	RELN
T101	l6	8Bs	Cluster 234	1	SST
T101	l6	24c	Cluster 235	2	L6,SST
T101	l6	24c,24b,24a	Cluster 236	2	L6,RELN
T101	l6	24c	Cluster 240	1	RELN
T101	l6	8Av,45b	Cluster 241	3	L2/3,L4/5,PVALB
T101	l6	24c	Cluster 242	1	L6
T101	l6	46v	Cluster 244	1	LAMP5
T101	l6	46d	Cluster 245	1	SST
T101	l6	45b	Cluster 246	1	LAMP5
T101	l6	46v	Cluster 247	1	SST
T101	l6	46v	Cluster 248	2	L6,VIP
T101	l6	45b	Cluster 249	1	RELN
T101	l6	24a	Cluster 250	2	PVALB,VIP_RELN
T101	l6	46v	Cluster 251	1	SST
T101	l6	45b	Cluster 252	3	L4/5,L4/5/6,SST
T101	l6	46d	Cluster 253	1	LAMP5
T101	l6	45b	Cluster 254	3	L3/4/5,L4/5/6,PV_CHC
T101	l6	44	Cluster 256	1	PV_CHC
T101	l6	24a	Cluster 257	1	PVALB
T101	l6	Iai	Cluster 260	1	L4/5/6
T101	l6	F5	Cluster 261	2	LAMP5,VIP_RELN
T101	l6	Iai	Cluster 262	1	PVALB
T101	l6	13m,13b	Cluster 263	1	RELN
T101	l6	Iai	Cluster 266	2	PV_CHC,PVALB
T101	l6	Iai	Cluster 267	1	PVALB
T101	l6	32,10mc	Cluster 269	2	L6,SST
T101	l6	13m	Cluster 272	1	L2
T101	l6	13b	Cluster 273	1	VIP_RELN
T101	l6	13b	Cluster 275	1	VIP_RELN
T101	l6	10mc,13a,14c	Cluster 276	2	L4,SST
T101	l6	PrCO	Cluster 277	2	L4/5/6,PVALB
T101	l6	F7	Cluster 224	3	L2,L2/3,L5/6
T101	l6	8Bs,F7	Cluster 225	2	L2/3,L5/6
T101	l6	8Ad	Cluster 226	3	L2/3,L4,L5/6
T101	l6	24c	Cluster 229	1	L6
T101	l6	46d	Cluster 231	1	L5/6
T101	l6	24b	Cluster 232	2	L2/3/4,L6
T101	l6	24c	Cluster 233	1	L6
T101	l6	24c	Cluster 234	2	L2,L6
T101	l6	24c	Cluster 235	1	L6
T101	l6	46v	Cluster 236	2	L2/3,L6
T101	l6	46v	Cluster 237	1	L5/6
T101	l6	8Av,45b	Cluster 238	1	L2/3
T101	l6	46d	Cluster 239	1	L4
T101	l6	24a	Cluster 240	1	L6
T101	l6	46v	Cluster 242	1	L6
T101	l6	44	Cluster 243	1	L5/6
T101	l6	44	Cluster 244	1	L4
T101	l6	13b	Cluster 246	2	L5/6,L6
T101	l6	PrCO,F5	Cluster 247	1	L4/5/6
T101	l6	Iai	Cluster 248	2	L4/5/6,L5/6
T101	l6	Iai	Cluster 249	1	L6
T101	l6	10mc,32	Cluster 250	1	L5/6
T101	l6	Iai	Cluster 251	2	L4/5/6,L5/6
T101	l6	Iai	Cluster 252	1	L4/5/6
T101	l6	13m,Iai	Cluster 253	2	L5/6,L6
T101	l6	PrCO	Cluster 256	2	L4/5/6,L6
T101	l6	PrCO	Cluster 257	1	L5/6
T101	l6	10mc	Cluster 258	1	L4/5/6
T101	l6	Iai,PrCO	Cluster 259	1	L5/6
T101	l6	13b,13a	Cluster 260	1	L5/6
T101	l6	PrCO	Cluster 261	2	L4,L4/5/6
T101	l6	14c,13a	Cluster 262	1	L2/3/4
T102	l1	V2	Cluster 1	1	RELN
T102	l1	V2,V3d	Cluster 10	1	RELN
T102	l1	V3d,V2	Cluster 11	1	RELN
T102	l1	V2	Cluster 12	1	SST
T102	l1	V2,V3d	Cluster 13	1	RELN
T102	l1	V2	Cluster 14	1	VIP_RELN
T102	l1	V2	Cluster 15	1	VIP_RELN
T102	l1	V2	Cluster 16	1	RELN
T102	l1	V2	Cluster 17	1	RELN
T102	l1	V2	Cluster 18	1	RELN
T102	l1	V2	Cluster 19	1	RELN
T102	l1	V2	Cluster 2	1	RELN
T102	l1	V1	Cluster 20	1	LAMP5
T102	l1	V1	Cluster 21	1	RELN
T102	l1	V2	Cluster 22	1	SST
T102	l1	V2	Cluster 23	1	VIP
T102	l1	V2	Cluster 24	2	PV_CHC,RELN
T102	l1	V2	Cluster 25	1	RELN
T102	l1	V2	Cluster 26	1	RELN
T102	l1	V2	Cluster 27	1	SST
T102	l1	V2	Cluster 29	2	LAMP5,RELN
T102	l1	V2	Cluster 3	1	LAMP5
T102	l1	V2	Cluster 30	1	RELN
T102	l1	V2,V3d	Cluster 4	1	RELN
T102	l1	V2	Cluster 5	2	RELN,VIP
T102	l1	V3d,V2	Cluster 6	1	RELN
T102	l1	V3d,V2	Cluster 7	1	RELN
T102	l1	V2	Cluster 8	1	RELN
T102	l1	V2	Cluster 1	1	L4/5
T102	l1	V2	Cluster 10	1	L2
T102	l1	V2	Cluster 11	1	L2
T102	l1	V1	Cluster 12	1	L2/3/4
T102	l1	V2	Cluster 13	1	L6
T102	l1	V2	Cluster 14	1	L4
T102	l1	V2	Cluster 15	1	L2
T102	l1	V2	Cluster 16	1	L2/3
T102	l1	V2	Cluster 18	2	L2,L2/3
T102	l1	V2	Cluster 19	1	L4
T102	l1	V2,V3d	Cluster 2	1	L5/6
T102	l1	V2	Cluster 20	1	L4
T102	l1	V2	Cluster 21	1	L2
T102	l1	V2	Cluster 23	1	L4/5/6
T102	l1	V2	Cluster 26	1	L2/3/4
T102	l1	V2	Cluster 27	1	L2
T102	l1	V2	Cluster 28	2	L2/3/4,L6
T102	l1	V3d,V2	Cluster 3	1	L2
T102	l1	V2	Cluster 30	2	L3/4,L4/5/6
T102	l1	V2	Cluster 31	1	L2/3/4
T102	l1	V2	Cluster 32	2	L2/3,L3/4
T102	l1	V2	Cluster 34	1	L2/3/4
T102	l1	V2	Cluster 35	3	L3/4,L4/5,L5/6
T102	l1	V2	Cluster 36	1	L2/3
T102	l1	V2	Cluster 5	1	L2
T102	l1	V2	Cluster 6	3	L2,L2/3,L4/5
T102	l1	V2	Cluster 8	1	L2/3
T102	l1	V2	Cluster 9	1	L2
T102	l2	V2	Cluster 100	1	SST
T102	l2	V2	Cluster 101	1	SST
T102	l2	V1	Cluster 102	1	LAMP5
T102	l2	V1	Cluster 103	1	PVALB
T102	l2	V2	Cluster 105	1	VIP_RELN
T102	l2	V2	Cluster 106	1	VIP_RELN
T102	l2	V2	Cluster 108	1	VIP
T102	l2	V2	Cluster 109	1	VIP
T102	l2	V2	Cluster 111	2	RELN,VIP_RELN
T102	l2	V2	Cluster 112	1	RELN
T102	l2	V2	Cluster 113	2	L3/4,LAMP5
T102	l2	V2	Cluster 114	3	L2/3,VIP,VIP_RELN
T102	l2	V1	Cluster 115	1	VIP
T102	l2	V2	Cluster 116	1	PVALB
T102	l2	V2	Cluster 118	1	VIP
T102	l2	V2	Cluster 119	1	VIP
T102	l2	V2	Cluster 120	1	LAMP5
T102	l2	V2	Cluster 121	2	RELN,VIP
T102	l2	V2	Cluster 122	2	L3/4/5,VIP_RELN
T102	l2	V1	Cluster 123	1	VIP_RELN
T102	l2	V1	Cluster 126	1	SST
T102	l2	V2	Cluster 127	1	LAMP5
T102	l2	V2	Cluster 130	1	SST
T102	l2	V2	Cluster 131	3	L2,PVALB,VIP_RELN
T102	l2	V2	Cluster 132	1	L4/5/6
T102	l2	V2	Cluster 134	3	L3/4,PVALB,SST
T102	l2	V2	Cluster 136	2	L2/3,VIP
T102	l2	V2	Cluster 137	1	SST
T102	l2	V2	Cluster 139	2	SST,VIP
T102	l2	V2	Cluster 140	1	RELN
T102	l2	V2	Cluster 31	1	RELN
T102	l2	V2	Cluster 32	1	SST
T102	l2	V2	Cluster 35	1	SST
T102	l2	V2	Cluster 37	1	VIP_RELN
T102	l2	V2	Cluster 38	1	SST
T102	l2	V2	Cluster 39	2	L2/3/4,SST
T102	l2	V3d,V2	Cluster 40	1	LAMP5
T102	l2	V2	Cluster 41	1	VIP
T102	l2	V3d,V2	Cluster 42	2	L2,SST
T102	l2	V2	Cluster 43	2	L5/6,PVALB
T102	l2	V2	Cluster 44	3	L4/5,L4/5/6,PVALB
T102	l2	V2	Cluster 45	1	RELN
T102	l2	V2	Cluster 46	3	L4/5/6,PVALB,SST
T102	l2	V2	Cluster 47	1	VIP
T102	l2	V2	Cluster 48	2	PVALB,RELN
T102	l2	V2	Cluster 50	2	RELN,VIP_RELN
T102	l2	V3d	Cluster 52	1	RELN
T102	l2	V2	Cluster 53	1	RELN
T102	l2	V2,V3d	Cluster 54	1	VIP_RELN
T102	l2	V2	Cluster 55	1	SST
T102	l2	V2	Cluster 56	1	L2
T102	l2	V2	Cluster 58	2	L4,SST
T102	l2	V3d	Cluster 59	1	RELN
T102	l2	V2	Cluster 60	1	L2
T102	l2	V2	Cluster 63	1	SST
T102	l2	V2	Cluster 65	2	RELN,VIP_RELN
T102	l2	V3d	Cluster 66	1	RELN
T102	l2	V2	Cluster 68	3	L3/4/5,L6,VIP_RELN
T102	l2	V2	Cluster 70	1	RELN
T102	l2	V2	Cluster 71	1	LAMP5
T102	l2	V2	Cluster 72	2	L2,VIP
T102	l2	V2	Cluster 73	2	L2,RELN
T102	l2	V2	Cluster 74	1	VIP_RELN
T102	l2	V3d	Cluster 75	1	VIP_RELN
T102	l2	V2	Cluster 77	1	RELN
T102	l2	V3d,V2	Cluster 78	1	SST
T102	l2	V2	Cluster 79	2	L2,RELN
T102	l2	V2	Cluster 80	1	RELN
T102	l2	V2	Cluster 81	1	PVALB
T102	l2	V2	Cluster 82	1	RELN
T102	l2	V2	Cluster 83	2	L5/6,SST
T102	l2	V2	Cluster 85	1	RELN
T102	l2	V2	Cluster 86	1	SST
T102	l2	V1	Cluster 87	1	PVALB
T102	l2	V2	Cluster 88	1	PV_CHC
T102	l2	V1	Cluster 89	3	L4,RELN,SST
T102	l2	V1	Cluster 90	1	LAMP5
T102	l2	V2	Cluster 91	1	SST
T102	l2	V1	Cluster 92	1	PV_CHC
T102	l2	V2	Cluster 94	2	RELN,VIP
T102	l2	V1	Cluster 95	1	PVALB
T102	l2	V2	Cluster 97	2	SST,VIP
T102	l2	V2,V1	Cluster 98	1	SST
T102	l2	V2	Cluster 100	1	L6
T102	l2	V2	Cluster 101	1	L2/3
T102	l2	V2	Cluster 102	1	L2
T102	l2	V2	Cluster 103	2	L2/3,L6
T102	l2	V2	Cluster 105	2	L2/3,L6
T102	l2	V2	Cluster 106	1	L2/3
T102	l2	V2	Cluster 107	1	L4
T102	l2	V2	Cluster 109	2	L4,L5/6
T102	l2	V2	Cluster 110	2	L2/3,L4/5
T102	l2	V2	Cluster 37	2	L4/5/6,L6
T102	l2	V2	Cluster 38	2	L2/3,L4/5/6
T102	l2	V2	Cluster 39	2	L4/5,L5/6
T102	l2	V2	Cluster 40	1	L5/6
T102	l2	V2	Cluster 41	2	L2/3,L6
T102	l2	V2	Cluster 42	2	L2/3,L6
T102	l2	V2	Cluster 43	2	L3/4,L5/6
T102	l2	V2	Cluster 44	2	L2/3/4,L3/4/5
T102	l2	V2,V3d	Cluster 45	3	L2/3/4,L4/5/6,L5/6
T102	l2	V2,V3d	Cluster 46	1	L4
T102	l2	V3d	Cluster 47	1	L2/3/4
T102	l2	V2	Cluster 48	1	L4/5
T102	l2	V3d,V2	Cluster 50	1	L2
T102	l2	V2	Cluster 51	1	L2
T102	l2	V2	Cluster 52	1	L5/6
T102	l2	V2	Cluster 53	1	L2
T102	l2	V2	Cluster 54	1	L2/3/4
T102	l2	V3d,V2	Cluster 55	1	L2
T102	l2	V2	Cluster 56	2	L2,L4/5
T102	l2	V2	Cluster 57	2	L2,L5/6
T102	l2	V2	Cluster 58	2	L5/6,L6
T102	l2	V2	Cluster 59	1	L6
T102	l2	V3d	Cluster 60	1	L2
T102	l2	V3d	Cluster 61	1	L2
T102	l2	V2	Cluster 62	1	L2
T102	l2	V3d	Cluster 63	1	L2
T102	l2	V2	Cluster 65	1	L2
T102	l2	V2	Cluster 66	2	L2/3,L4/5/6
T102	l2	V2	Cluster 67	1	L5/6
T102	l2	V2	Cluster 68	2	L2,L4/5/6
T102	l2	V2	Cluster 70	1	L5/6
T102	l2	V2,V1	Cluster 72	2	L2/3,L2/3/4
T102	l2	V1	Cluster 73	2	L4,L4/5
T102	l2	V1	Cluster 74	2	L3/4,L4
T102	l2	V1	Cluster 76	1	L4
T102	l2	V2,V1	Cluster 78	1	L2
T102	l2	V1	Cluster 80	1	L2/3
T102	l2	V1	Cluster 81	2	L2,L3/4
T102	l2	V2	Cluster 82	1	L2
T102	l2	V2,V1	Cluster 83	1	L2/3
T102	l2	V1	Cluster 84	2	L2,L4
T102	l2	V2	Cluster 85	1	L2/3
T102	l2	V1	Cluster 87	1	L2/3
T102	l2	V2	Cluster 88	1	L2/3
T102	l2	V2	Cluster 90	1	L2
T102	l2	V2	Cluster 91	1	L2/3
T102	l2	V1	Cluster 92	1	L2/3
T102	l2	V2	Cluster 93	2	L2/3,L2/3/4
T102	l2	V2	Cluster 94	1	L2
T102	l2	V2	Cluster 95	1	VIP_RELN
T102	l2	V2	Cluster 99	1	L2
T102	l3	V2	Cluster 141	4	L3/4,L4/5,PVALB,SST
T102	l3	V2	Cluster 142	1	PV_CHC
T102	l3	V2	Cluster 143	5	L3/4,L4,L4/5/6,LAMP5,SST
T102	l3	V2	Cluster 144	1	SST
T102	l3	V2	Cluster 145	7	L3/4/5,L4,L4/5,L4/5/6,PV_CHC,PVALB,SST
T102	l3	V2	Cluster 146	1	L4/5/6
T102	l3	V2	Cluster 149	1	L3/4
T102	l3	V2	Cluster 150	1	LAMP5
T102	l3	V2	Cluster 151	2	L2/3,PVALB
T102	l3	V3d	Cluster 152	2	SST,VIP_RELN
T102	l3	V2	Cluster 155	7	L4,L4/5,L4/5/6,L6,PV_CHC,PVALB,SST
T102	l3	V2,V3d	Cluster 156	4	L4,L4/5,L4/5/6,VIP
T102	l3	V2	Cluster 157	1	L2/3/4
T102	l3	V2	Cluster 158	4	L2,L2/3,L5/6,VIP
T102	l3	V2	Cluster 159	1	PVALB
T102	l3	V2	Cluster 160	1	PVALB
T102	l3	V2	Cluster 161	2	L2/3,VIP_RELN
T102	l3	V3d	Cluster 162	2	L2,LAMP5
T102	l3	V2	Cluster 163	3	L2,L2/3,RELN
T102	l3	V2	Cluster 164	4	L2,L2/3,L2/3/4,SST
T102	l3	V2	Cluster 165	9	L3/4/5,L4,L4/5/6,L5/6,PVALB,RELN,SST,VIP,VIP_RELN
T102	l3	V3d	Cluster 166	3	L2,L2/3,PVALB
T102	l3	V2	Cluster 167	3	L2,L2/3,RELN
T102	l3	V2	Cluster 168	3	L2,L2/3,SST
T102	l3	V2	Cluster 169	1	SST
T102	l3	V2	Cluster 170	4	L2,L2/3,L2/3/4,L5/6
T102	l3	V2	Cluster 171	3	L2,L2/3,RELN
T102	l3	V2	Cluster 172	1	L4/5
T102	l3	V3d	Cluster 173	2	L2,RELN
T102	l3	V3d	Cluster 174	2	L2,L2/3
T102	l3	V2	Cluster 175	3	L2/3,L2/3/4,L6
T102	l3	V2	Cluster 176	1	PVALB
T102	l3	V2	Cluster 177	5	L4,L4/5,L4/5/6,L6,PV_CHC
T102	l3	V2	Cluster 178	1	L2/3
T102	l3	V3d	Cluster 179	1	PVALB
T102	l3	V2	Cluster 180	2	L2/3,VIP_RELN
T102	l3	V2	Cluster 181	2	L3/4,L4
T102	l3	V2	Cluster 182	5	L2,L2/3,LAMP5,RELN,VIP_RELN
T102	l3	V2	Cluster 183	3	L2,L2/3,VIP
T102	l3	V2	Cluster 184	2	PV_CHC,VIP_RELN
T102	l3	V2	Cluster 185	4	L2,L2/3,RELN,VIP_RELN
T102	l3	V2	Cluster 186	5	L3/4/5,L4,L4/5,L4/5/6,L5/6
T102	l3	V2	Cluster 187	1	L2
T102	l3	V2	Cluster 189	1	L2
T102	l3	V1	Cluster 190	1	L4
T102	l3	V1	Cluster 191	1	RELN
T102	l3	V2	Cluster 192	1	L2
T102	l3	V2	Cluster 193	1	VIP_RELN
T102	l3	V1	Cluster 195	1	RELN
T102	l3	V1,V2	Cluster 196	1	PVALB
T102	l3	V1	Cluster 197	1	VIP
T102	l3	V1	Cluster 199	1	VIP
T102	l3	V2	Cluster 200	2	LAMP5,SST
T102	l3	V2	Cluster 201	3	L2/3/4,L5/6,VIP
T102	l3	V1	Cluster 202	2	L2/3,LAMP5
T102	l3	V2	Cluster 203	1	L2
T102	l3	V1	Cluster 204	2	L4/5,PVALB
T102	l3	V1	Cluster 205	1	RELN
T102	l3	V1	Cluster 206	1	L2/3
T102	l3	V2	Cluster 207	1	LAMP5
T102	l3	V2	Cluster 208	1	RELN
T102	l3	V2	Cluster 210	2	L6,SST
T102	l3	V2	Cluster 211	2	L2,SST
T102	l3	V1	Cluster 212	1	PVALB
T102	l3	V2	Cluster 213	1	PVALB
T102	l3	V2	Cluster 214	1	SST
T102	l3	V2	Cluster 215	3	L2/3,LAMP5,SST
T102	l3	V2	Cluster 216	4	L2,L2/3,VIP,VIP_RELN
T102	l3	V2	Cluster 217	4	L2,L2/3,L6,VIP_RELN
T102	l3	V2	Cluster 218	5	L2,L2/3,L2/3/4,LAMP5,VIP
T102	l3	V2	Cluster 219	1	SST
T102	l3	V2	Cluster 220	1	RELN
T102	l3	V2	Cluster 222	4	L2,L2/3,SST,VIP
T102	l3	V2	Cluster 224	2	L2/3,VIP_RELN
T102	l3	V2	Cluster 225	2	LAMP5,VIP_RELN
T102	l3	V2	Cluster 226	1	VIP_RELN
T102	l3	V2	Cluster 227	3	L2,L2/3,RELN
T102	l3	V2	Cluster 228	1	PVALB
T102	l3	V2	Cluster 229	5	L2,L2/3,L2/3/4,SST,VIP
T102	l3	V2	Cluster 230	2	L4,PVALB
T102	l3	V2	Cluster 231	4	L2,L2/3,L2/3/4,SST
T102	l3	V1	Cluster 232	1	L3/4
T102	l3	V2	Cluster 233	3	L2,PVALB,VIP
T102	l3	V2	Cluster 234	1	PVALB
T102	l3	V2	Cluster 235	2	L3/4,PVALB
T102	l3	V2	Cluster 236	4	L2,L2/3,VIP,VIP_RELN
T102	l3	V1	Cluster 237	1	SST
T102	l3	V2	Cluster 238	1	PVALB
T102	l3	V2	Cluster 239	6	L2,L2/3,L2/3/4,SST,VIP,VIP_RELN
T102	l3	V2	Cluster 240	2	L2/3,SST
T102	l3	V2	Cluster 241	2	L4,PVALB
T102	l3	V2	Cluster 242	2	L2/3,L2/3/4
T102	l3	V2	Cluster 244	2	L3/4/5,PVALB
T102	l3	V2	Cluster 245	1	L3/4
T102	l3	V2	Cluster 246	2	L2/3,VIP_RELN
T102	l3	V2	Cluster 247	4	L2/3,LAMP5,SST,VIP
T102	l3	V2	Cluster 248	3	L2/3,PVALB,SST
T102	l3	V2	Cluster 249	2	L5/6,SST
T102	l3	V2	Cluster 111	3	L3/4,L3/4/5,L4/5
T102	l3	V2	Cluster 112	2	L2/3,L6
T102	l3	V2	Cluster 113	3	L3/4,L3/4/5,L4/5/6
T102	l3	V2	Cluster 114	2	L4,L4/5/6
T102	l3	V2	Cluster 115	2	L3/4,L5/6
T102	l3	V2	Cluster 116	3	L3/4,L4/5,L4/5/6
T102	l3	V2	Cluster 117	2	L4/5,L4/5/6
T102	l3	V2	Cluster 118	1	L4/5/6
T102	l3	V2	Cluster 119	2	L2/3,L5/6
T102	l3	V2	Cluster 120	2	L2/3,L4/5/6
T102	l3	V2	Cluster 121	3	L2,L2/3,L2/3/4
T102	l3	V2	Cluster 122	3	L3/4,L4/5,L4/5/6
T102	l3	V2	Cluster 123	2	L3/4,L4
T102	l3	V2	Cluster 124	2	L4,L4/5/6
T102	l3	V2	Cluster 125	1	L2/3
T102	l3	V3d,V2	Cluster 126	3	L3/4,L4/5,L4/5/6
T102	l3	V2	Cluster 127	1	L4/5/6
T102	l3	V3d	Cluster 128	1	L3/4
T102	l3	V3d	Cluster 129	2	L2/3/4,L5/6
T102	l3	V2	Cluster 130	2	L2/3/4,L3/4
T102	l3	V2	Cluster 131	2	L3/4,L4
T102	l3	V2	Cluster 132	1	L2/3/4
T102	l3	V2	Cluster 133	2	L4,L4/5
T102	l3	V3d	Cluster 134	1	L4/5/6
T102	l3	V2	Cluster 135	2	L3/4/5,L4/5/6
T102	l3	V3d	Cluster 136	1	L3/4
T102	l3	V2	Cluster 137	4	L3/4,L3/4/5,L4,L4/5/6
T102	l3	V2	Cluster 138	1	L4
T102	l3	V2	Cluster 139	4	L3/4,L3/4/5,L4/5,L4/5/6
T102	l3	V2	Cluster 140	5	L3/4,L3/4/5,L4,L4/5,L4/5/6
T102	l3	V2	Cluster 141	5	L3/4,L3/4/5,L4,L4/5,L4/5/6
T102	l3	V3d,V2	Cluster 143	2	L2,L2/3
T102	l3	V2	Cluster 144	2	L2,L2/3
T102	l3	V2	Cluster 145	2	L3/4,L3/4/5
T102	l3	V2	Cluster 146	4	L3/4,L3/4/5,L4,L4/5/6
T102	l3	V2	Cluster 147	5	L2/3,L2/3/4,L3/4,L4/5,L4/5/6
T102	l3	V2	Cluster 148	1	L3/4
T102	l3	V2	Cluster 149	2	L2,L2/3
T102	l3	V2	Cluster 150	3	L4,L4/5,L4/5/6
T102	l3	V2	Cluster 151	2	L3/4,L4
T102	l3	V2	Cluster 152	1	L3/4
T102	l3	V2	Cluster 153	1	L3/4
T102	l3	V1	Cluster 154	2	L3/4,L4
T102	l3	V2	Cluster 155	3	L3/4,L4/5,L4/5/6
T102	l3	V1	Cluster 156	1	L3/4
T102	l3	V1	Cluster 157	2	L3/4,L4
T102	l3	V1,V2	Cluster 158	2	L2/3,L4
T102	l3	V1	Cluster 159	1	L2/3
T102	l3	V1	Cluster 160	3	L3/4,L4,RELN
T102	l3	V2	Cluster 161	1	L2/3/4
T102	l3	V2	Cluster 162	1	L4
T102	l3	V2	Cluster 164	1	L3/4
T102	l3	V1	Cluster 165	1	L4
T102	l3	V2	Cluster 166	2	L3/4,L5/6
T102	l3	V2	Cluster 167	3	L3/4,L3/4/5,L4
T102	l3	V1	Cluster 168	3	L2/3,L3/4,L4
T102	l3	V2	Cluster 169	3	L2/3,L2/3/4,L3/4
T102	l3	V2	Cluster 170	2	L2,L5/6
T102	l3	V1	Cluster 171	1	L3/4
T102	l3	V2	Cluster 172	2	L2,L3/4
T102	l3	V2	Cluster 173	1	L4
T102	l3	V1	Cluster 174	2	L3/4,L3/4/5
T102	l3	V2	Cluster 175	2	L2,L2/3
T102	l3	V2	Cluster 176	1	L3/4
T102	l3	V2	Cluster 177	2	L2,L2/3
T102	l3	V2	Cluster 179	1	L2/3
T102	l3	V2	Cluster 180	1	L4
T102	l3	V1	Cluster 181	1	L2/3
T102	l3	V2	Cluster 182	1	L3/4
T102	l3	V2	Cluster 183	2	L3/4,L4
T102	l3	V1	Cluster 184	3	L2,L2/3,L6
T102	l3	V2	Cluster 185	2	L2,L2/3
T102	l3	V2	Cluster 186	2	L3/4,L4
T102	l3	V2	Cluster 187	2	L3/4,L4
T102	l3	V2	Cluster 188	3	L2,L2/3,L2/3/4
T102	l3	V2	Cluster 189	2	L2,L2/3
T102	l3	V1	Cluster 190	1	L3/4
T102	l3	V2	Cluster 191	1	L3/4
T102	l3	V2,V1	Cluster 192	3	L3/4,L4,L4/5
T102	l3	V2	Cluster 193	2	L3/4,L4
T102	l3	V2	Cluster 194	3	L3/4,L4,L4/5/6
T102	l3	V2	Cluster 195	2	L3/4,L4
T102	l3	V2	Cluster 196	1	L3/4
T102	l3	V2	Cluster 197	2	L3/4,L4
T102	l3	V2	Cluster 198	2	L2,L2/3
T102	l3	V2	Cluster 199	3	L3/4,L4,PV_CHC
T102	l3	V2	Cluster 200	1	L4
T102	l3	V2	Cluster 201	2	L3/4/5,L6
T102	l3	V2	Cluster 202	2	L3/4,L4
T102	l4	V2	Cluster 250	7	L3/4/5,L4/5/6,L5/6,PV_CHC,PVALB,SST,VIP_RELN
T102	l4	V2	Cluster 253	5	L4/5,L4/5/6,L5/6,PVALB,SST
T102	l4	V2	Cluster 254	1	PVALB
T102	l4	V3d	Cluster 256	2	L4/5,SST
T102	l4	V2	Cluster 258	1	PVALB
T102	l4	V2	Cluster 259	1	PVALB
T102	l4	V2	Cluster 260	1	LAMP5
T102	l4	V2	Cluster 262	1	LAMP5
T102	l4	V2	Cluster 263	2	L3/4,PVALB
T102	l4	V3d	Cluster 264	2	VIP,VIP_RELN
T102	l4	V3d	Cluster 265	1	SST
T102	l4	V2	Cluster 266	4	L4,PVALB,RELN,VIP
T102	l4	V2	Cluster 267	3	L4/5,PVALB,VIP
T102	l4	V3d	Cluster 268	2	PVALB,VIP_RELN
T102	l4	V2	Cluster 269	1	RELN
T102	l4	V2	Cluster 270	1	VIP_RELN
T102	l4	V2	Cluster 271	1	PVALB
T102	l4	V2	Cluster 272	1	VIP
T102	l4	V1	Cluster 273	2	L3/4,PVALB
T102	l4	V2	Cluster 274	2	L4/5/6,VIP_RELN
T102	l4	V2	Cluster 275	1	VIP
T102	l4	V2	Cluster 276	2	RELN,VIP
T102	l4	V2	Cluster 278	1	PVALB
T102	l4	V2	Cluster 279	2	PV_CHC,RELN
T102	l4	V1	Cluster 280	1	VIP_RELN
T102	l4	V2	Cluster 281	1	SST
T102	l4	V2	Cluster 282	1	PVALB
T102	l4	V1	Cluster 284	2	L3/4,VIP
T102	l4	V1	Cluster 285	2	L4,LAMP5
T102	l4	V1	Cluster 287	2	PVALB,RELN
T102	l4	V1	Cluster 288	1	VIP_RELN
T102	l4	V2	Cluster 289	1	PVALB
T102	l4	V1	Cluster 290	2	L2/3/4,RELN
T102	l4	V1	Cluster 291	2	L3/4,LAMP5
T102	l4	V2	Cluster 292	1	SST
T102	l4	V2	Cluster 293	2	PV_CHC,VIP
T102	l4	V2	Cluster 295	2	LAMP5,RELN
T102	l4	V2	Cluster 299	1	LAMP5
T102	l4	V2	Cluster 300	2	LAMP5,VIP
T102	l4	V1	Cluster 301	2	L4,PVALB
T102	l4	V2	Cluster 302	1	PVALB
T102	l4	V1	Cluster 303	1	PVALB
T102	l4	V2	Cluster 304	1	SST
T102	l4	V2	Cluster 305	1	SST
T102	l4	V2	Cluster 306	1	PVALB
T102	l4	V2	Cluster 308	2	VIP,VIP_RELN
T102	l4	V2	Cluster 309	3	PVALB,SST,VIP
T102	l4	V2	Cluster 311	2	L4,SST
T102	l4	V2	Cluster 312	2	PV_CHC,RELN
T102	l4	V2	Cluster 313	1	L6
T102	l4	V2	Cluster 314	2	L3/4,SST
T102	l4	V2	Cluster 315	1	SST
T102	l4	V2	Cluster 316	1	VIP
T102	l4	V2	Cluster 318	1	L3/4
T102	l4	V2	Cluster 319	2	L2/3/4,LAMP5
T102	l4	V2	Cluster 320	3	L2/3,L6,SST
T102	l4	V2	Cluster 203	2	L4/5,L5/6
T102	l4	V2	Cluster 204	3	L4/5,L4/5/6,L5/6
T102	l4	V2	Cluster 205	3	L4/5,L4/5/6,VIP_RELN
T102	l4	V2	Cluster 206	2	L4/5,L4/5/6
T102	l4	V2	Cluster 207	3	L4/5,L4/5/6,L5/6
T102	l4	V2	Cluster 208	2	L4/5,L4/5/6
T102	l4	V2	Cluster 209	2	L4/5,L4/5/6
T102	l4	V2	Cluster 210	1	L4/5
T102	l4	V2	Cluster 211	2	L4,L4/5/6
T102	l4	V2	Cluster 214	2	L4/5,L4/5/6
T102	l4	V2	Cluster 215	1	L3/4
T102	l4	V2	Cluster 216	2	L4/5,L4/5/6
T102	l4	V2	Cluster 217	1	L4/5
T102	l4	V1	Cluster 218	1	L4
T102	l4	V1	Cluster 219	2	L3/4,L4
T102	l4	V2	Cluster 220	1	L4/5
T102	l4	V1	Cluster 221	2	L3/4,L4
T102	l4	V1	Cluster 222	2	L2/3,L3/4
T102	l4	V1	Cluster 223	2	L3/4,L4
T102	l4	V1	Cluster 224	3	L2/3,L2/3/4,L4
T102	l4	V1	Cluster 225	4	L2,L2/3,L3/4,L4
T102	l4	V1,V2	Cluster 226	1	L4/5
T102	l4	V2	Cluster 227	1	L4/5
T102	l4	V1	Cluster 228	1	L4
T102	l4	V1	Cluster 229	1	L4
T102	l4	V1	Cluster 230	3	L2/3,L3/4,L4
T102	l4	V1	Cluster 231	1	L4
T102	l4	V1	Cluster 233	2	L3/4,L4
T102	l4	V2	Cluster 234	1	L4/5
T102	l4	V1,V2	Cluster 235	2	L4,L4/5
T102	l4	V2	Cluster 237	2	L2/3,L4
T102	l4	V2	Cluster 238	2	L2/3,L3/4
T102	l4	V2	Cluster 240	1	L4/5
T102	l4	V2	Cluster 242	1	L4/5
T102	l4	V2	Cluster 244	1	L4
T102	l4	V2	Cluster 245	2	L2,L4
T102	l4	V2	Cluster 246	2	L4/5,L6
T102	l4	V2	Cluster 247	1	L4/5
T102	l4	V2	Cluster 248	1	L4/5
T102	l4	V2	Cluster 249	1	L4
T102	l4	V2	Cluster 250	2	L4/5,L5/6
T102	l4	V2	Cluster 251	2	L2/3/4,L4
T102	l4	V2	Cluster 252	1	L4/5/6
T102	l4	V2	Cluster 253	1	L4/5
T102	l4	V2	Cluster 254	2	L4/5,L4/5/6
T102	l4	V2	Cluster 255	2	L4/5/6,L5/6
T102	l4	V2	Cluster 256	1	L3/4
T102	l4	V2	Cluster 257	4	L2/3,L2/3/4,L5/6,L6
T102	l5	V3d,V2	Cluster 321	1	L4/5/6
T102	l5	V2	Cluster 322	1	L3/4/5
T102	l5	V3d	Cluster 323	1	SST
T102	l5	V2	Cluster 324	1	SST
T102	l5	V2	Cluster 325	3	L4/5/6,PVALB,SST
T102	l5	V2	Cluster 326	1	SST
T102	l5	V2	Cluster 328	2	L4/5,PVALB
T102	l5	V2	Cluster 329	3	L3/4/5,L4/5/6,VIP
T102	l5	V2	Cluster 331	1	VIP_RELN
T102	l5	V2	Cluster 332	1	PVALB
T102	l5	V1	Cluster 334	1	LAMP5
T102	l5	V2	Cluster 335	2	L4/5,SST
T102	l5	V2	Cluster 337	2	L4/5/6,L5/6
T102	l5	V1	Cluster 338	3	L4,RELN,VIP
T102	l5	V2	Cluster 341	1	RELN
T102	l5	V2	Cluster 342	1	RELN
T102	l5	V1	Cluster 343	1	RELN
T102	l5	V2	Cluster 344	1	PVALB
T102	l5	V1	Cluster 345	1	L3/4
T102	l5	V2	Cluster 346	1	PVALB
T102	l5	V1	Cluster 347	1	PVALB
T102	l5	V1	Cluster 348	1	VIP_RELN
T102	l5	V2	Cluster 349	1	SST
T102	l5	V2	Cluster 352	1	SST
T102	l5	V1	Cluster 353	1	PVALB
T102	l5	V2	Cluster 354	3	L5/6,L6,SST
T102	l5	V2	Cluster 355	3	L2/3/4,L4,VIP_RELN
T102	l5	V2	Cluster 356	1	PVALB
T102	l5	V2	Cluster 357	2	LAMP5,PVALB
T102	l5	V2	Cluster 359	2	L6,SST
T102	l5	V2	Cluster 360	2	L4/5,LAMP5
T102	l5	V2	Cluster 361	1	PVALB
T102	l5	V2	Cluster 362	4	L4,L4/5,LAMP5,VIP_RELN
T102	l5	V2	Cluster 363	2	PVALB,VIP_RELN
T102	l5	V1,V2	Cluster 364	1	L4/5/6
T102	l5	V2	Cluster 365	2	LAMP5,VIP
T102	l5	V2	Cluster 366	2	L4/5/6,LAMP5
T102	l5	V2	Cluster 367	1	VIP_RELN
T102	l5	V2	Cluster 368	1	PVALB
T102	l5	V2	Cluster 369	3	L3/4,L3/4/5,SST
T102	l5	V2	Cluster 370	3	LAMP5,PVALB,SST
T102	l5	V2	Cluster 371	1	PVALB
T102	l5	V3d	Cluster 258	1	L4/5
T102	l5	V2,V3d	Cluster 259	2	L4/5/6,L5/6
T102	l5	V2	Cluster 260	2	L3/4/5,L4/5/6
T102	l5	V3d	Cluster 261	2	L2/3/4,L4/5/6
T102	l5	V2	Cluster 262	1	L4/5
T102	l5	V2	Cluster 263	1	L4/5
T102	l5	V2	Cluster 264	1	L4/5
T102	l5	V2	Cluster 265	1	L5/6
T102	l5	V2	Cluster 266	1	L4/5
T102	l5	V2	Cluster 267	1	L4/5
T102	l5	V2	Cluster 268	2	L4/5,VIP
T102	l5	V2	Cluster 269	1	L4/5/6
T102	l5	V2	Cluster 271	1	L4/5
T102	l5	V2	Cluster 272	1	L4/5/6
T102	l5	V1	Cluster 273	2	L4,L4/5
T102	l5	V2	Cluster 274	1	L3/4
T102	l5	V1,V2	Cluster 276	1	L3/4/5
T102	l5	V1	Cluster 279	1	L5/6
T102	l5	V2	Cluster 280	2	L5/6,L6
T102	l5	V2	Cluster 281	1	L4
T102	l5	V2	Cluster 282	1	L2/3
T102	l5	V2	Cluster 283	1	L2
T102	l5	V1	Cluster 284	1	L2/3/4
T102	l5	V2	Cluster 285	1	L5/6
T102	l5	V2	Cluster 286	2	L4,L4/5
T102	l5	V2	Cluster 287	1	L6
T102	l5	V2	Cluster 289	1	L4/5
T102	l5	V2	Cluster 290	2	L4,L5/6
T102	l5	V2	Cluster 291	1	L4/5/6
T102	l5	V2	Cluster 292	1	L3/4
T102	l5	V2	Cluster 294	3	L4/5/6,L5/6,L6
T102	l5	V2	Cluster 295	1	L4/5/6
T102	l6	V2	Cluster 372	2	PVALB,SST
T102	l6	V3d	Cluster 373	1	LAMP5
T102	l6	V2	Cluster 374	2	L5/6,SST
T102	l6	V3d	Cluster 375	2	L2,RELN
T102	l6	V2	Cluster 376	1	SST
T102	l6	V3d	Cluster 377	1	LAMP5
T102	l6	V2	Cluster 378	2	RELN,SST
T102	l6	V2	Cluster 379	2	L4/5/6,PVALB
T102	l6	V2	Cluster 380	1	SST
T102	l6	V3d	Cluster 381	1	SST
T102	l6	V2	Cluster 382	2	VIP,VIP_RELN
T102	l6	V2	Cluster 383	2	L6,SST
T102	l6	V1,V2	Cluster 384	3	L2,L4/5,VIP_RELN
T102	l6	V2	Cluster 385	1	RELN
T102	l6	V1	Cluster 386	1	RELN
T102	l6	V2	Cluster 387	1	L4/5/6
T102	l6	V2	Cluster 388	2	L6,PVALB
T102	l6	V1	Cluster 389	1	VIP_RELN
T102	l6	V2	Cluster 390	1	VIP_RELN
T102	l6	V1	Cluster 391	1	L4/5/6
T102	l6	V1	Cluster 392	2	L4/5/6,SST
T102	l6	V2,V1	Cluster 394	3	L2,L2/3,SST
T102	l6	V1	Cluster 395	2	L4,PVALB
T102	l6	V1	Cluster 396	1	L2
T102	l6	V1	Cluster 398	1	LAMP5
T102	l6	V2	Cluster 400	1	LAMP5
T102	l6	V1	Cluster 401	4	L4,L4/5,PVALB,VIP_RELN
T102	l6	V1	Cluster 403	2	PV_CHC,VIP
T102	l6	V1	Cluster 404	2	PVALB,VIP
T102	l6	V2	Cluster 405	3	PV_CHC,PVALB,SST
T102	l6	V2	Cluster 406	1	VIP_RELN
T102	l6	V2	Cluster 407	1	LAMP5
T102	l6	V2	Cluster 409	2	LAMP5,VIP
T102	l6	V2	Cluster 410	2	L6,RELN
T102	l6	V2	Cluster 411	1	VIP_RELN
T102	l6	V2	Cluster 412	1	PVALB
T102	l6	V2	Cluster 413	2	L5/6,SST
T102	l6	V2	Cluster 414	1	SST
T102	l6	V2	Cluster 415	3	L4,L4/5/6,SST
T102	l6	V2	Cluster 416	1	L5/6
T102	l6	V2	Cluster 417	1	PVALB
T102	l6	V2	Cluster 418	1	SST
T102	l6	V2	Cluster 419	5	L2/3,L3/4,L3/4/5,PVALB,SST
T102	l6	V2	Cluster 420	3	L3/4/5,L5/6,SST
T102	l6	V2	Cluster 297	1	L5/6
T102	l6	V2	Cluster 298	2	L4/5,L4/5/6
T102	l6	V2	Cluster 299	1	L5/6
T102	l6	V2	Cluster 300	1	L4/5/6
T102	l6	V2	Cluster 301	1	L6
T102	l6	V1	Cluster 302	2	L4/5/6,L6
T102	l6	V1	Cluster 303	1	L6
T102	l6	V1	Cluster 304	3	L4/5,L4/5/6,L6
T102	l6	V1	Cluster 305	1	L4/5
T102	l6	V2	Cluster 307	1	L6
T102	l6	V2	Cluster 308	1	L4/5/6
T102	l6	V1	Cluster 309	1	L4/5/6
T102	l6	V2,V1	Cluster 310	1	L4/5
T102	l6	V1	Cluster 311	2	L4,L4/5/6
T102	l6	V2,V1	Cluster 312	1	L4
T102	l6	V2,V1	Cluster 313	2	L2/3/4,L6
T102	l6	V1	Cluster 314	1	L6
T102	l6	V2	Cluster 315	1	L6
T102	l6	V1	Cluster 316	1	L4
T102	l6	V2	Cluster 317	1	L2/3
T102	l6	V1	Cluster 318	1	L6
T102	l6	V2	Cluster 325	1	L6
T102	l6	V1	Cluster 326	1	L4
T102	l6	V2	Cluster 327	2	L5/6,L6
T102	l6	V2	Cluster 329	2	L5/6,L6
T102	l6	V2	Cluster 330	1	L6
T102	l6	V2	Cluster 331	1	L6
T102	l6	V2	Cluster 333	1	L5/6
T103	l1	F6,24c,24b	Cluster 11	2	LAMP5,RELN
T103	l1	46d,46v,8Ad	Cluster 12	1	RELN
T103	l1	24c	Cluster 14	1	SST
T103	l1	46v,8Av	Cluster 15	1	RELN
T103	l1	F6,24c	Cluster 16	2	RELN,VIP
T103	l1	24b	Cluster 18	1	VIP_RELN
T103	l1	8Av	Cluster 19	1	RELN
T103	l1	46v	Cluster 20	1	SST
T103	l1	46d,46v	Cluster 21	1	RELN
T103	l1	46v	Cluster 23	1	SST
T103	l1	45b	Cluster 26	1	RELN
T103	l1	45b	Cluster 27	2	L2/3/4,SST
T103	l1	24a	Cluster 28	1	RELN
T103	l1	44,45b	Cluster 29	2	L4,RELN
T103	l1	F7	Cluster 3	1	RELN
T103	l1	F5	Cluster 30	1	RELN
T103	l1	32	Cluster 31	1	RELN
T103	l1	44	Cluster 33	1	RELN
T103	l1	F5	Cluster 35	2	RELN,SST
T103	l1	F5	Cluster 36	1	RELN
T103	l1	13l	Cluster 39	1	VIP
T103	l1	F6	Cluster 4	1	RELN
T103	l1	13m,13l	Cluster 41	2	RELN,VIP_RELN
T103	l1	12o,13l	Cluster 42	2	RELN,VIP
T103	l1	13m	Cluster 45	2	SST,VIP_RELN
T103	l1	12o	Cluster 46	1	VIP
T103	l1	12o	Cluster 47	1	VIP
T103	l1	14c	Cluster 48	1	RELN
T103	l1	8Ad	Cluster 6	1	RELN
T103	l1	8Ad,F7	Cluster 7	2	L3/4/5,RELN
T103	l1	8Ad	Cluster 8	1	RELN
T103	l1	F7	Cluster 1	3	L2,L2/3,L2/3/4
T103	l1	46v,46d	Cluster 10	3	L2,L2/3,L4/5
T103	l1	24b	Cluster 12	1	L2
T103	l1	46d,46v	Cluster 13	1	L2/3
T103	l1	46d,46v	Cluster 14	2	L2,LAMP5
T103	l1	24a	Cluster 15	2	L2,L4/5/6
T103	l1	8Av	Cluster 16	1	L2/3/4
T103	l1	24a	Cluster 17	1	L6
T103	l1	45b,F5	Cluster 18	3	L2,L4,L6
T103	l1	44,45b	Cluster 19	1	L2
T103	l1	44,F5,45b	Cluster 20	1	L3/4
T103	l1	32	Cluster 22	2	L2/3/4,LAMP5
T103	l1	32	Cluster 23	1	L3/4
T103	l1	32,10mc	Cluster 24	1	L2/3
T103	l1	13b,13m	Cluster 25	2	L2/3/4,L4/5
T103	l1	10mc	Cluster 26	2	L3/4,L4/5/6
T103	l1	13m,13b	Cluster 27	2	L2/3,L3/4
T103	l1	13l	Cluster 30	1	VIP
T103	l1	F5	Cluster 31	1	L3/4
T103	l1	13m	Cluster 33	1	L3/4
T103	l1	12o,13l	Cluster 34	2	L4/5,L6
T103	l1	F5	Cluster 36	1	L2/3/4
T103	l1	13a	Cluster 38	1	L4/5/6
T103	l1	F5,12o	Cluster 39	1	L3/4
T103	l1	F7,8Bs,8Ad	Cluster 4	1	L6
T103	l1	14c	Cluster 40	1	L3/4
T103	l1	12o	Cluster 42	2	L2/3,L2/3/4
T103	l1	12o	Cluster 43	2	L2/3,L2/3/4
T103	l1	F6	Cluster 7	1	L2/3
T103	l1	46v	Cluster 8	1	L2/3
T103	l2	13b,13m	Cluster 100	4	PV_CHC,RELN,SST,VIP
T103	l2	10mc	Cluster 101	1	RELN
T103	l2	10mc	Cluster 102	2	SST,VIP
T103	l2	13b	Cluster 103	1	SST
T103	l2	13l,13m	Cluster 105	1	VIP
T103	l2	13m	Cluster 106	1	VIP_RELN
T103	l2	13l,12o	Cluster 107	4	L2,LAMP5,SST,VIP
T103	l2	13m	Cluster 108	1	LAMP5
T103	l2	13b,13a	Cluster 109	3	L3/4,SST,VIP
T103	l2	13m	Cluster 110	1	RELN
T103	l2	13l	Cluster 111	1	VIP_RELN
T103	l2	12o	Cluster 112	1	PVALB
T103	l2	14c	Cluster 115	1	PVALB
T103	l2	F5,12o	Cluster 116	1	RELN
T103	l2	12o	Cluster 117	2	PV_CHC,VIP_RELN
T103	l2	14c	Cluster 118	1	L4/5
T103	l2	F7	Cluster 49	4	L2/3/4,L3/4,PVALB,RELN
T103	l2	F7	Cluster 50	1	RELN
T103	l2	F6	Cluster 52	1	RELN
T103	l2	F6	Cluster 53	2	L4/5/6,RELN
T103	l2	F7	Cluster 54	2	L5/6,PVALB
T103	l2	F7	Cluster 56	1	RELN
T103	l2	F7	Cluster 58	1	SST
T103	l2	8Ad	Cluster 59	1	SST
T103	l2	8Ad	Cluster 60	1	PVALB
T103	l2	8Ad	Cluster 61	1	LAMP5
T103	l2	F7,8Ad	Cluster 62	1	RELN
T103	l2	8Ad	Cluster 63	1	VIP
T103	l2	8Ad	Cluster 64	1	LAMP5
T103	l2	8Bs,F7,8Ad	Cluster 65	3	LAMP5,RELN,VIP
T103	l2	F6	Cluster 66	2	L5/6,PVALB
T103	l2	8Bs	Cluster 67	1	SST
T103	l2	24c,24b,F6	Cluster 68	1	RELN
T103	l2	24b	Cluster 69	5	L2/3/4,L4,L4/5/6,RELN,VIP_RELN
T103	l2	F6,24c	Cluster 70	1	RELN
T103	l2	46v,46d	Cluster 71	3	L3/4,LAMP5,RELN
T103	l2	24c	Cluster 72	1	SST
T103	l2	24c,F6	Cluster 73	3	L2,L5/6,VIP
T103	l2	46v	Cluster 74	1	SST
T103	l2	46v	Cluster 75	2	PVALB,SST
T103	l2	46v	Cluster 76	1	VIP_RELN
T103	l2	46v,46d	Cluster 78	1	VIP_RELN
T103	l2	24b,24a	Cluster 80	1	L5/6
T103	l2	46v	Cluster 81	1	SST
T103	l2	24a	Cluster 82	1	PVALB
T103	l2	46d,46v	Cluster 83	4	PV_CHC,PVALB,VIP,VIP_RELN
T103	l2	8Av	Cluster 84	1	PVALB
T103	l2	45b	Cluster 85	1	VIP_RELN
T103	l2	45b	Cluster 86	2	LAMP5,PVALB
T103	l2	24a	Cluster 87	2	RELN,VIP_RELN
T103	l2	45b	Cluster 89	1	VIP
T103	l2	45b	Cluster 91	2	L2,SST
T103	l2	32,24a	Cluster 92	4	L2/3/4,L4/5/6,RELN,VIP
T103	l2	44	Cluster 93	2	RELN,VIP_RELN
T103	l2	F5	Cluster 94	1	VIP_RELN
T103	l2	44,F5	Cluster 95	1	RELN
T103	l2	F5	Cluster 96	1	RELN
T103	l2	32	Cluster 97	2	L4/5/6,VIP_RELN
T103	l2	F5	Cluster 98	1	SST
T103	l2	32	Cluster 99	2	L2/3/4,L4/5
T103	l2	13m	Cluster 101	3	L2/3/4,L3/4,L4/5
T103	l2	13m,13l	Cluster 102	1	L4
T103	l2	13b	Cluster 103	1	L2/3
T103	l2	13a	Cluster 104	1	L3/4
T103	l2	F5	Cluster 105	2	L2/3,L2/3/4
T103	l2	12o	Cluster 110	1	L2/3
T103	l2	14c	Cluster 111	1	L2
T103	l2	F7	Cluster 44	2	L4,L6
T103	l2	F7	Cluster 45	3	L2/3/4,L3/4,L4/5
T103	l2	F7	Cluster 46	2	L3/4,L4
T103	l2	F7,F6	Cluster 47	3	L2/3,L2/3/4,L3/4/5
T103	l2	F7	Cluster 48	1	L2/3/4
T103	l2	F7	Cluster 49	2	L2/3,L3/4/5
T103	l2	F7	Cluster 50	2	L2/3,L6
T103	l2	F6	Cluster 51	2	L2/3/4,L6
T103	l2	F6	Cluster 52	2	L2/3/4,L4
T103	l2	8Ad	Cluster 53	3	L2,L2/3,L6
T103	l2	F7	Cluster 54	1	L2
T103	l2	8Ad	Cluster 58	1	L2/3
T103	l2	F6	Cluster 59	1	L2/3/4
T103	l2	8Bs	Cluster 60	1	L2
T103	l2	F6	Cluster 62	1	L2/3/4
T103	l2	F6	Cluster 63	2	L2/3/4,L4/5/6
T103	l2	8Ad,46d	Cluster 64	1	L2/3
T103	l2	24b,24c	Cluster 65	2	L2/3/4,L4/5
T103	l2	F6	Cluster 66	1	L2
T103	l2	24c	Cluster 67	1	L2
T103	l2	46v	Cluster 68	2	L2,L2/3
T103	l2	24c	Cluster 69	1	L2
T103	l2	24c	Cluster 70	1	L2/3/4
T103	l2	8Av,46v	Cluster 71	1	L2/3
T103	l2	46d,46v	Cluster 72	2	L2/3,L6
T103	l2	24c	Cluster 73	1	L2
T103	l2	24b	Cluster 74	1	L4/5/6
T103	l2	8Av	Cluster 75	1	L2/3
T103	l2	8Av	Cluster 76	1	L2
T103	l2	46v	Cluster 77	1	L2/3
T103	l2	24b,24a	Cluster 78	3	L2,L2/3/4,L4/5/6
T103	l2	8Av	Cluster 79	1	L2/3
T103	l2	46d	Cluster 80	2	L2/3,L4
T103	l2	8Av	Cluster 82	1	L2/3
T103	l2	24a	Cluster 84	1	L6
T103	l2	F5	Cluster 85	1	L2
T103	l2	45b,44	Cluster 86	1	L2
T103	l2	F5,44	Cluster 87	1	L2
T103	l2	F5	Cluster 88	1	L4/5/6
T103	l2	32	Cluster 89	1	L2/3/4
T103	l2	F5	Cluster 90	1	L2
T103	l2	13m,13b	Cluster 91	1	L5/6
T103	l2	F5	Cluster 92	2	L2,L2/3
T103	l2	10mc	Cluster 93	2	L2/3/4,L5/6
T103	l2	13m	Cluster 94	2	L2/3/4,L3/4
T103	l2	13b	Cluster 95	2	L2/3,L3/4
T103	l2	10mc,14c	Cluster 99	3	L2,L3/4,L6
T103	l3	F7	Cluster 121	4	L2,L2/3,L2/3/4,RELN
T103	l3	F7	Cluster 122	4	L2,L2/3,RELN,VIP
T103	l3	F7	Cluster 123	3	L3/4,L3/4/5,RELN
T103	l3	F6	Cluster 124	3	L2/3,L2/3/4,RELN
T103	l3	F6	Cluster 125	2	L4/5/6,PVALB
T103	l3	F6	Cluster 126	2	L2/3,L6
T103	l3	F6	Cluster 127	1	L2/3/4
T103	l3	8Ad	Cluster 128	1	PV_CHC
T103	l3	8Ad	Cluster 129	7	L2,L2/3,L6,LAMP5,PV_CHC,PVALB,VIP_RELN
T103	l3	F6	Cluster 130	3	L4,L4/5,PVALB
T103	l3	8Bs,F7,8Ad	Cluster 131	10	L2,L2/3,L3/4/5,L6,LAMP5,PVALB,RELN,SST,VIP,VIP_RELN
T103	l3	F6	Cluster 132	2	L2/3/4,SST
T103	l3	46d,8Ad	Cluster 134	1	L3/4/5
T103	l3	24c,F6	Cluster 135	2	L2,L2/3/4
T103	l3	F6	Cluster 136	2	RELN,VIP_RELN
T103	l3	24c,24b	Cluster 137	3	L2,L6,RELN
T103	l3	24c	Cluster 138	5	L2,L4/5,L4/5/6,SST,VIP_RELN
T103	l3	8Bs	Cluster 139	1	LAMP5
T103	l3	8Bs	Cluster 140	2	L4/5,LAMP5
T103	l3	46v	Cluster 141	1	L2/3
T103	l3	24c	Cluster 142	4	L2,L2/3/4,PVALB,VIP_RELN
T103	l3	8Av,46v	Cluster 143	2	L2/3,VIP_RELN
T103	l3	24b	Cluster 144	1	L2
T103	l3	46v	Cluster 145	2	L2/3,VIP_RELN
T103	l3	46d	Cluster 146	2	L2,L2/3
T103	l3	46d	Cluster 147	1	PVALB
T103	l3	24b	Cluster 148	6	L2,L2/3/4,L4/5/6,L5/6,LAMP5,SST
T103	l3	8Av	Cluster 149	2	L2/3,SST
T103	l3	46d	Cluster 150	2	L2,L2/3
T103	l3	8Av	Cluster 152	3	L3/4,L4,SST
T103	l3	24b,24a	Cluster 153	6	L2,L2/3/4,L4/5/6,L5/6,L6,RELN
T103	l3	46v	Cluster 154	3	L2/3,LAMP5,PVALB
T103	l3	46d	Cluster 156	3	L3/4,L4,PVALB
T103	l3	46v,46d	Cluster 157	3	L2,L2/3,SST
T103	l3	24a	Cluster 158	5	L2,L5/6,L6,PV_CHC,SST
T103	l3	45b	Cluster 159	4	L4,L4/5,PV_CHC,SST
T103	l3	44,45b	Cluster 160	4	L3/4,L3/4/5,L4,PVALB
T103	l3	24a	Cluster 161	4	L2,LAMP5,RELN,VIP
T103	l3	44,45b,8Av	Cluster 162	7	L2,L2/3,L6,PVALB,SST,VIP,VIP_RELN
T103	l3	24a	Cluster 163	3	L2,SST,VIP_RELN
T103	l3	32,24a	Cluster 164	7	L2,L2/3/4,L4/5/6,RELN,SST,VIP,VIP_RELN
T103	l3	44	Cluster 165	1	VIP_RELN
T103	l3	F5	Cluster 166	5	L2,L2/3,SST,VIP,VIP_RELN
T103	l3	44	Cluster 167	2	RELN,SST
T103	l3	F5,44	Cluster 168	3	L2,L2/3,VIP
[truncated: 70,512 more rows]

## Sheet: Table S3
Table S3. Detailed partnerships between excitatory and inhibitory neuronal clusters.
Partner A					Partner B					Overlapped cells
Slide number	Layer	Cortical region	Cluster ID	Number of neurons	Slide number	Layer	Cortical region	Cluster ID	Number of neurons	Number of overlapped neurons	Overlapped neuronal cell ID
T100	l1	V2	Cluster 1	8	T100	l1	V2	Cluster 3	9	1	49249
T100	l1	V2,V3d	Cluster 3	121	T100	l1	V2,V3d	Cluster 7	16	9	53724,133674,137229,220645,352008,373670,436208,826895,845120
T100	l1	V2,V3d	Cluster 4	260	T100	l1	V3d	Cluster 11	12	8	21811,139716,232639,266537,302430,397511,688388,995077
T100	l1	V2,V3d	Cluster 4	260	T100	l1	V2,V3d	Cluster 7	16	4	26087,193769,673927,765499
T100	l1	V2,V3d	Cluster 4	260	T100	l1	V2	Cluster 13	20	13	121561,146934,208844,251025,293566,459714,636859,702410,743352,893663,938509,954094,988382
T100	l1	V2	Cluster 5	12	T100	l1	DP,V2	Cluster 9	648	5	125720,452753,664529,684829,977845
T100	l1	V2,DP	Cluster 6	9	T100	l1	DP,V2	Cluster 9	648	3	200211,271324,515704
T100	l1	V2	Cluster 8	5	T100	l1	DP,V2	Cluster 9	648	1	933718
T100	l1	V3d,V2	Cluster 9	121	T100	l1	V3d,V2	Cluster 15	305	26	43816,137448,140540,161815,197490,198250,248523,250320,286945,288253,298352,311631,324533,329023,353459,359825,513544,574172,599917,788382,796556,928167,933876,965453,982436,988801
T100	l1	DP	Cluster 10	35	T100	l1	V2,DP	Cluster 12	172	27	30261,30947,50774,124447,180888,197666,202223,203274,210747,217587,241545,319804,336964,361547,370964,491359,511249,545500,593039,598253,674395,700213,845842,887332,911870,974623,989991
T100	l1	V2	Cluster 12	54	T100	l1	V3d,V2	Cluster 15	305	3	249446,583183,715470
T100	l1	V2	Cluster 13	20	T100	l1	V2	Cluster 13	20	5	136932,140665,325072,391821,412347
T100	l1	V2,V3d	Cluster 15	34	T100	l1	V3d,V2	Cluster 15	305	5	113104,355449,366502,456111,611132
T100	l1	V2	Cluster 17	29	T100	l1	V2,DP	Cluster 12	172	4	369041,857276,913320,993564
T100	l1	V3d	Cluster 18	18	T100	l1	V3d,V2	Cluster 15	305	2	660667,684109
T100	l1	V2,V3d	Cluster 19	52	T100	l1	V3d,V2	Cluster 22	78	6	116440,154065,802156,806003,820946,903805
T100	l1	DP,V2	Cluster 21	23	T100	l1	V2,DP	Cluster 19	44	3	98695,445793,634028
T100	l1	V2	Cluster 25	46	T100	l1	V2	Cluster 24	126	17	22958,50595,124226,177352,257115,308856,459807,543196,606335,662745,720124,737255,744391,841477,893135,901860,980213
T100	l1	V2	Cluster 26	96	T100	l1	V2	Cluster 24	126	28	34639,63579,81104,89801,98751,104930,219921,294926,298931,343849,345303,351204,352328,373423,418223,429590,430269,538970,555145,560739,672157,701262,790430,862897,920111,930813,933601,968082
T100	l1	V1,V2	Cluster 29	240	T100	l1	V1	Cluster 27	4	4	53209,217993,278145,852120
T100	l1	V2,V1	Cluster 34	62	T100	l1	V1,V2	Cluster 30	12	5	150578,407728,743447,776207,927738
T100	l1	V2	Cluster 37	70	T100	l1	V2	Cluster 34	14	9	114014,130920,247873,384185,746513,876016,898514,913423,954772
T100	l1	V2	Cluster 38	24	T100	l1	V2	Cluster 36	36	4	235547,523416,828042,863594
T100	l1	V2	Cluster 39	36	T100	l1	V2	Cluster 38	9	1	209721
T100	l1	V2	Cluster 43	92	T100	l1	V2	Cluster 39	8	2	19487,111649
T100	l1	V2	Cluster 45	14	T100	l1	V2	Cluster 40	103	3	145074,180165,845567
T100	l1	V2	Cluster 47	5	T100	l1	V2	Cluster 40	103	1	54237
T100	l1	V3v	Cluster 48	34	T100	l1	V3v	Cluster 44	23	6	117752,161731,359575,769475,847405,907738
T100	l1	V3v	Cluster 50	61	T100	l1	V3v	Cluster 44	23	5	69139,262114,623145,649882,843459
T100	l1	V3v	Cluster 50	61	T100	l1	V3v	Cluster 45	12	2	467361,911567
T100	l1	V3v	Cluster 53	13	T100	l1	V3v	Cluster 45	12	2	356649,903251
T100	l2	V2	Cluster 54	1571	T100	l2	V2,V3d	Cluster 47	1497	344	3061,5088,6762,12292,20288,23909,26573,32155,33423,37207,41594,42916,44002,46255,46670,48092,53001,53655,58408,60037,61365,64716,68131,68370,69849,70386,72431,74237,75520,77497,78888,79457,81198,83340,88748,89374,93666,95956,99059,100815,101532,101585,106816,107643,109719,112174,112185,113533,115905,118182,121665,122489,123168,123488,124046,126014,126607,126930,129849,133396,134631,135328,135558,…
T100	l2	V2	Cluster 54	1571	T100	l2	V3d,V2	Cluster 49	116	13	17309,68157,82550,89168,125376,138568,297483,427337,462643,645484,710377,988755,994781
T100	l2	V2	Cluster 55	180	T100	l2	V2,V3d	Cluster 47	1497	179	3569,11046,20525,24673,26909,27002,30828,32432,33627,38963,44940,45130,47777,57512,58380,61410,63200,66114,71387,71694,73725,78288,80668,81886,83746,85320,86090,92106,93395,101802,107287,118559,123166,123393,125214,130002,133795,136597,138989,140968,141170,141439,145787,151190,153159,155680,159440,168368,171709,178563,180451,181524,184098,184259,185045,198547,201491,220209,227737,255670,257401,25…
T100	l2	V2	Cluster 56	143	T100	l2	V2,V3d	Cluster 53	2496	142	10859,11075,31175,31345,44054,50993,52939,64014,65571,69768,79591,81174,86940,89119,89455,92235,95951,97819,110304,112030,112135,118907,119042,119463,123598,131206,134595,136384,139227,139634,141111,154408,159256,175095,178258,179205,181250,183395,183626,196942,197927,197942,202842,210130,210685,212772,213417,214941,216470,222137,230104,235529,235830,242017,246828,251748,261591,261676,265979,2670…
T100	l2	V3d	Cluster 58	164	T100	l2	V3d,V2	Cluster 49	116	25	52329,83545,110361,135061,135951,153387,168440,183719,187959,195312,256709,374280,511964,519703,544307,621148,626431,637845,851630,860186,919652,921317,959811,961218,993056
T100	l2	V3d	Cluster 58	164	T100	l2	V3d	Cluster 51	21	7	54199,67774,110218,194351,570863,808400,823188
T100	l2	V3d	Cluster 58	164	T100	l2	V2,V3d	Cluster 47	1497	15	84096,85351,86741,199673,213205,409141,536286,550604,630779,637191,652553,694543,719916,932655,940892
T100	l2	V2	Cluster 59	1964	T100	l2	V2,V3d	Cluster 53	2496	497	2834,14860,15811,20682,23132,24057,25974,26051,26942,28641,28925,32541,36010,44864,45101,48855,49272,51572,54106,55651,57320,57654,58800,59035,60275,60282,60926,61573,61715,64678,65082,69981,71444,71480,73792,73868,73889,75423,75754,75998,76654,76767,77296,79085,81000,81429,82319,83481,85325,86604,86970,87463,89791,90451,90789,96329,96521,96532,96584,101985,103885,106129,106766,107799,108259,1086…
T100	l2	V2	Cluster 59	1964	T100	l2	V2	Cluster 58	433	100	3760,14478,29026,45268,66938,70473,75070,87480,89046,94180,98264,101814,105159,106566,108222,118252,121043,158027,170799,173934,174883,180076,181501,188573,190860,193622,205879,209918,214543,232535,245471,248375,258881,259203,262485,270539,270829,279996,280088,289871,291437,297914,307572,309889,313070,315785,322043,327161,335970,337077,338428,345243,346496,351727,368527,370267,379228,383808,42316…
T100	l2	V2	Cluster 59	1964	T100	l2	V2	Cluster 54	68	15	49360,57102,91469,128192,213811,386686,420453,436252,510652,611219,761766,889631,914883,934671,974443
T100	l2	V2	Cluster 59	1964	T100	l2	V2	Cluster 48	2	2	209840,273671
T100	l2	V3d,V2	Cluster 60	243	T100	l2	V3d	Cluster 52	129	59	8351,32936,33046,53268,57987,59909,85598,129277,142353,145151,145173,154394,157862,158864,169606,170763,179974,183352,187484,195699,203764,213517,216182,243022,244238,265683,309397,311722,316900,322486,351966,384262,391169,411022,414320,438472,496059,530514,531622,550793,560433,611238,637584,656996,670955,726721,732669,735924,766576,769604,838577,842482,858690,904009,931525,942547,943930,960747,9…
T100	l2	V3d,V2	Cluster 60	243	T100	l2	V3d,V2	Cluster 49	116	28	8481,14798,30515,32631,48137,87151,118918,143612,189004,189302,190827,236718,237214,310595,314546,330306,475125,495874,522440,531742,576062,603623,618525,717671,770146,904007,970641,973727
T100	l2	DP	Cluster 61	180	T100	l2	DP	Cluster 56	11054	134	4470,28009,36319,40316,59222,62476,63386,65633,66463,68660,70245,71353,73695,79226,81413,84159,84817,97428,100256,105594,115867,119716,125137,132525,133615,134844,137587,141120,143707,148662,155118,159715,162937,168299,170718,173309,174180,182488,185408,213155,216284,221657,243268,249210,254747,259104,264619,268660,301351,302271,309052,318607,319102,320037,320290,332688,333102,341820,342829,34312…
T100	l2	V3d	Cluster 62	49	T100	l2	V3d	Cluster 52	129	4	226311,230777,267807,706507
T100	l2	DP	Cluster 63	454	T100	l2	DP	Cluster 56	11054	301	3458,10214,14933,16461,19597,21035,26882,32399,33868,34978,41626,41983,42073,43054,43668,48645,49262,49884,55441,58006,58892,59728,61520,66803,68437,71746,73791,74959,78577,79703,80769,81280,83810,89863,90669,93168,93625,97563,99834,107123,110353,110395,111684,112994,124562,127124,128161,131034,133009,133325,143105,143445,144751,145599,150539,150673,151709,152628,152999,154455,155490,155769,15967…
T100	l2	V2	Cluster 64	6037	T100	l2	V2,V3d	Cluster 55	190	177	274,2912,23273,23545,30215,31831,41845,42022,45371,52253,54798,60422,68369,71518,73527,74452,78829,79977,82115,88451,91218,99332,99682,100204,100619,113172,113864,126225,126881,142125,146749,148382,149458,149666,153593,155593,156691,158131,166055,166606,167795,175411,184532,188501,189206,189272,194987,199560,201787,205225,208237,208413,208631,211512,211882,214255,214319,228250,229510,233981,23490…
T100	l2	V2	Cluster 64	6037	T100	l2	V2	Cluster 46	1529	514	537,6812,7053,7380,10914,11197,12966,13080,13268,14209,14935,15345,18103,19445,21664,23603,24571,26139,26536,27423,27889,28145,28491,29768,30305,32410,36724,37229,42393,44343,44597,44968,45360,45550,46499,46584,47677,47867,49057,51486,52444,52537,55683,56247,56300,57187,57358,58145,59101,59303,60120,60587,63989,64142,65005,66185,69375,71506,71736,72156,74944,77975,78219,79338,81109,83304,83424,84…
T100	l2	V2	Cluster 64	6037	T100	l2	V2	Cluster 60	511	75	28604,37649,47848,55622,56120,63317,64297,70894,78244,92941,99546,100384,116389,119633,130041,131268,138331,140883,147053,165705,193303,218536,227703,229770,253603,254631,261125,272615,282161,313312,326787,332651,336879,342413,343510,350503,351760,380686,384984,387097,398465,408466,411266,417830,425198,431338,470796,477146,478378,498923,505345,514882,515428,521738,543332,570303,589334,589900,5953…
T100	l2	V2	Cluster 65	33	T100	l2	V2	Cluster 50	1061	33	42960,48706,51636,54982,57774,82532,87763,104184,117305,135113,158539,166945,226535,260845,282939,322534,366199,395876,429118,472696,530612,534661,568633,602918,638833,751701,764475,778154,802742,915505,938146,938234,992582
T100	l2	V2,V3d	Cluster 66	103	T100	l2	V2,V3d	Cluster 53	2496	61	57249,60059,77856,79613,82501,94465,146034,149454,152809,167534,168887,179001,200619,202382,210805,213251,228701,236127,246499,256430,257900,262302,273096,273594,283234,287729,309550,326172,327709,342823,342918,359513,362370,386895,418713,449065,456349,475766,478863,482306,484472,491654,492349,509857,558064,633948,702613,726235,766799,772560,794840,888895,893227,924302,924770,926598,929915,940508…
T100	l2	DP	Cluster 67	618	T100	l2	DP	Cluster 56	11054	544	1077,2203,3003,5736,11282,11870,13127,15920,22304,23354,28957,29265,33532,33778,36350,37560,39506,39874,40203,40317,43147,43963,44154,47815,51345,51633,52486,52662,54829,57236,58617,61494,61898,62939,63976,64520,67005,67573,70720,73367,73763,76168,79569,80855,81963,84982,86388,87578,88371,88618,92384,92560,92918,97367,97795,98068,99345,100792,102638,103845,104216,104485,105399,105888,106882,10728…
T100	l2	DP	Cluster 68	691	T100	l2	DP	Cluster 56	11054	551	238,938,1249,2087,8011,13926,17441,21650,26204,28801,30086,35093,35224,38334,39657,39899,43837,49555,51248,51568,51955,55248,56426,56810,56854,58053,58067,59190,59200,62644,63956,64323,67142,67567,68926,68967,69548,69846,75413,76738,80425,82157,82945,83941,85864,87161,88688,91443,92301,93300,95556,97000,97525,98073,99285,102822,103056,104939,105609,105756,106079,108033,110202,110363,110885,110928…
T100	l2	V3d	Cluster 69	187	T100	l2	V3d	Cluster 57	45	6	29708,290474,424989,718608,827391,983946
T100	l2	V3d	Cluster 69	187	T100	l2	V3d	Cluster 61	502	37	38688,83433,160957,169507,181433,182339,187395,188672,234163,261221,262600,285379,353936,362751,408226,425888,426164,446956,448013,451951,455896,475104,523721,534690,582150,629210,632052,632989,645927,715504,719728,879479,924285,926851,984964,992682,993824
T100	l2	V3d	Cluster 69	187	T100	l2	V2,V3d	Cluster 55	190	5	208945,338314,437663,663854,740450
T100	l2	V3d,V2	Cluster 70	142	T100	l2	V2,V3d	Cluster 53	2496	11	31760,106707,218732,255758,281105,359887,664654,823347,837993,839479,845470
T100	l2	V3d,V2	Cluster 70	142	T100	l2	V2	Cluster 58	433	21	35725,47264,119842,215937,250955,280943,365535,393256,437940,453242,455870,472431,601692,629256,631394,641427,685569,784812,837451,926249,956545
T100	l2	DP	Cluster 71	75	T100	l2	DP	Cluster 56	11054	75	10404,15220,17299,19467,20749,21934,35229,39168,45062,46048,56687,67710,73753,103566,122300,128565,129640,132366,153608,170735,193539,227715,229163,229989,239110,249201,250897,266611,266861,268130,288489,289272,340303,340889,341392,346190,346420,377173,393871,406493,415423,422355,466929,474468,482408,512072,562177,572413,598519,603074,604785,639636,648239,678021,698614,720281,730698,751028,761640…
T100	l2	V2	Cluster 72	85	T100	l2	V2	Cluster 63	409	37	57428,61371,95321,143542,181993,185837,202081,215305,240330,259500,269805,274543,298585,300149,321615,329519,334338,361031,367367,367579,375987,391315,406506,488467,529587,575392,587841,588640,669631,761987,860987,872020,897261,948403,948993,965997,975302
T100	l2	DP	Cluster 73	24	T100	l2	DP	Cluster 56	11054	24	23856,51688,77143,128740,141365,159675,204233,280663,316535,344192,351129,417937,432943,480785,491897,503544,631117,676839,838229,851148,884606,959841,983937,993787
T100	l2	V2	Cluster 74	6045	T100	l2	V2	Cluster 65	836	483	428,11953,14786,15637,16990,22488,23641,25530,26939,29798,32172,32447,32748,40043,41696,45236,45565,48141,49509,50743,53091,57840,62024,62355,62559,62603,64456,67163,69426,70544,72677,72800,75553,76669,83116,85077,85964,87419,87895,94317,95747,98099,101420,107585,107945,108299,108431,108792,110979,111346,112651,113499,116762,118441,118778,122520,123873,128320,130919,135282,136661,136811,141570,14…
T100	l2	V2	Cluster 74	6045	T100	l2	V2	Cluster 64	764	184	11360,17302,22016,26812,34395,37873,44000,44514,57734,61104,65405,66074,69858,80511,90769,100952,109935,122396,124940,128649,132821,137863,144633,147502,148539,157097,160248,166607,168474,169908,175807,175948,176481,182736,185562,189168,190006,192784,198815,200738,204560,208357,209863,216456,218809,218860,225148,226144,233968,239996,242424,246846,249126,254373,264492,264913,273153,276418,285740,2…
T100	l2	V2	Cluster 74	6045	T100	l2	V2	Cluster 50	1061	317	14433,20625,21780,31411,37838,39192,41496,44609,51521,52258,53460,55064,59383,62098,63225,65593,67039,71691,73698,78559,81154,83005,85557,85872,86327,87929,90422,92299,92399,93240,96519,99321,99699,107624,108778,115400,115824,116627,120140,120417,121119,122921,123134,129321,136274,136523,136694,138346,144040,145182,148917,149618,153351,153545,156760,158558,160028,161553,165798,167983,174475,17590…
T100	l2	V2	Cluster 74	6045	T100	l2	V2	Cluster 62	411	221	16885,17548,19004,28508,29608,36213,48621,49462,55470,56401,73370,75116,78437,84902,96788,97259,98012,102584,104980,107801,110610,112625,122184,127398,128286,131040,132065,134470,134877,135490,141175,146710,146816,148069,149668,152568,154622,162291,163768,164140,164864,164869,171478,176198,176956,177778,178380,178623,180906,185286,185571,188411,193388,196744,199105,206888,207375,208723,212327,212…
T100	l2	V2	Cluster 74	6045	T100	l2	V2	Cluster 59	495	113	28912,29305,30720,38007,40760,45844,47611,49899,52294,59047,59417,62267,68861,71656,75020,76844,107608,123933,125789,126924,128202,128880,135112,149790,161363,162088,170946,171249,175952,178739,186056,188433,191469,192252,208667,210487,219491,237735,242251,243699,246545,278683,287405,292467,295136,308751,308911,323445,329886,353124,363752,368029,377067,381305,389948,413874,432578,435260,440854,44…
T100	l2	V2	Cluster 75	46	T100	l2	V2	Cluster 63	409	46	19459,69410,71107,72192,102092,110418,115668,151610,159984,179136,194677,202080,301568,329682,369903,397361,398432,412356,416768,421034,445878,487927,516557,525503,532671,553199,558972,581633,588948,710403,748034,801540,836797,836895,838073,846163,864996,881035,888455,944257,964277,970646,977287,992924,993830,995811
T100	l2	V2	Cluster 76	296	T100	l2	V2	Cluster 68	261	51	12337,19516,30744,45296,45702,51211,60803,68419,81552,88239,98170,99910,107052,122289,146073,151345,167634,169655,178852,220423,237034,241116,243911,253771,265803,320788,326140,345162,396410,454156,493922,507677,534826,550662,554590,582374,595528,613802,617708,629082,656471,751266,772630,858235,859662,864159,901147,903650,939290,965901,992743
T100	l2	V2	Cluster 76	296	T100	l2	V2	Cluster 66	165	3	478632,742295,965033
T100	l2	V2	Cluster 77	120	T100	l2	V2	Cluster 63	409	34	31309,39292,44169,69549,107552,112611,142933,151596,171221,175650,186430,221888,233177,244914,285638,300462,309146,375588,386388,450720,468672,503758,654157,671527,698447,706994,740271,834647,866954,872744,875994,893018,947665,977635
T100	l2	V2	Cluster 78	706	T100	l2	V2	Cluster 71	72	59	41199,72157,120095,130677,131900,147809,170705,191047,206005,208857,211130,237998,247178,263611,287718,302697,306505,323698,351349,351465,367411,368340,375294,380582,393464,394380,429576,439664,453459,453985,458009,460629,465913,490618,513063,548226,553507,615533,624908,633240,656366,669479,672717,680026,693650,694666,725269,758525,765622,805801,816074,833470,839313,867914,878828,895050,904593,92…
T100	l2	V2	Cluster 78	706	T100	l2	V2	Cluster 66	165	38	49651,66984,69661,71139,75554,104498,118160,119053,137811,151754,156417,231061,233534,291628,306061,307270,308102,372699,401854,489508,498855,542551,542768,557849,600362,600542,635087,641833,817715,851758,871932,887979,910358,937393,938081,948114,962210,991597
T100	l2	V3d	Cluster 79	387	T100	l2	V3d	Cluster 70	4	4	110272,263868,419426,837581
T100	l2	V3d	Cluster 79	387	T100	l2	V3d	Cluster 72	2	2	204587,338289
T100	l2	V3d	Cluster 79	387	T100	l2	V3d	Cluster 74	4	4	230866,521633,961756,983633
T100	l2	V3d	Cluster 80	201	T100	l2	V3d	Cluster 73	164	42	102684,131688,259122,273079,295152,297421,300949,303436,306890,307626,313258,330774,351791,413073,416779,423821,424884,437828,450069,453011,528377,528984,533759,561698,599908,647800,652555,666931,712700,753555,762029,768205,843661,879821,882939,889628,897764,926187,935572,953784,954085,986238
T100	l2	V3d	Cluster 80	201	T100	l2	V3d	Cluster 76	2	2	322856,899023
T100	l2	V2	Cluster 82	2234	T100	l2	V2	Cluster 67	367	50	18509,50588,64148,67552,91520,97439,99744,108474,111604,126942,142088,151678,173043,188259,211391,237088,270401,318857,331027,333096,343336,351156,356453,370177,386420,398105,412359,444822,449919,452241,457076,495972,533743,538943,561211,572735,589585,602601,653265,694128,702122,711370,832484,869802,879012,890614,947714,952292,975376,977031
T100	l2	V3d	Cluster 84	105	T100	l2	V3d	Cluster 80	19	4	370167,484032,780412,879427
T100	l2	V3d	Cluster 85	239	T100	l2	V3d	Cluster 73	164	39	1922,30367,54687,64259,70751,78181,117439,141721,149057,164373,193221,204976,227744,263966,275766,277890,358364,378264,385322,394181,436092,457250,464962,496314,501766,521177,674342,744973,773889,788841,794225,807290,914150,920888,973069,975022,979084,989549,991813
T100	l2	V2	Cluster 86	115	T100	l2	V2	Cluster 78	206	18	65624,82969,92223,176332,190602,207541,220773,384347,392945,413364,432090,603517,643810,709852,754837,774682,818255,853439
T100	l2	V2	Cluster 87	175	T100	l2	V2	Cluster 84	18	7	328852,409920,644671,697882,759183,762463,917109
T100	l2	V2	Cluster 87	175	T100	l2	V2	Cluster 78	206	3	426007,534443,712247
T100	l2	V2	Cluster 90	441	T100	l2	V2	Cluster 91	234	78	21420,67799,73123,74720,88070,91571,113959,114867,115405,124540,149879,150704,160970,165355,169909,202740,218623,224703,292841,296239,304400,313653,317156,324886,326189,343135,349594,354149,359990,370317,382556,420507,423795,428746,435700,439786,455760,467668,493175,496830,504957,518450,525901,541742,546900,554899,569901,601610,644590,646940,651782,675632,684526,738721,739641,761944,765635,777265…
T100	l2	V2	Cluster 90	441	T100	l2	V2	Cluster 87	194	64	34765,38205,44252,53349,73013,80468,83121,98262,106643,106723,107093,127307,132606,136208,148501,166833,197839,197848,202390,213793,225080,246934,271420,285383,289448,314098,314496,320634,327198,346659,349847,359688,368586,390662,406465,427524,510095,539919,546346,582819,584916,588345,590602,601292,653726,664019,672680,673051,680692,687683,720594,739953,748943,752670,811989,843874,866661,867954,8…
T100	l2	V2	Cluster 92	77	T100	l2	V2	Cluster 91	234	12	25313,26616,70854,260515,261753,444261,448845,480375,484665,538460,855768,887918
T100	l2	V2	Cluster 92	77	T100	l2	V2	Cluster 89	10	5	121170,409496,443716,774990,821430
T100	l2	V3d	Cluster 93	75	T100	l2	V3d	Cluster 90	157	25	37016,64654,83706,105592,147453,193140,250397,252127,267647,337840,343344,350589,372026,393883,503827,522238,529270,536029,594590,622352,734280,781076,788813,907533,944746
T100	l2	V2	Cluster 94	882	T100	l2	V2	Cluster 96	347	202	3389,10001,17492,38918,44994,58573,60738,61122,64185,65381,69971,76334,80797,85428,103263,103905,103968,112401,114654,114998,121994,122377,125790,126131,131641,139982,146063,146986,154042,157073,157078,161713,169681,171704,174167,180610,184415,185660,186512,189946,193805,198621,206273,206736,219334,226574,226579,230355,235929,235953,236882,237737,238444,249003,253641,258853,260318,264858,283871,2…
T100	l2	V2	Cluster 94	882	T100	l2	V2	Cluster 94	168	24	35409,41966,45767,132475,290063,383896,411337,424024,434441,451588,535542,540728,542337,702907,749438,755138,809690,841833,858151,869724,870837,897903,909568,970391
T100	l2	V2	Cluster 95	146	T100	l2	V2	Cluster 93	63	4	186309,522421,618814,842189
T100	l2	V2	Cluster 96	43	T100	l2	V2	Cluster 93	63	1	805838
T100	l2	V2	Cluster 96	43	T100	l2	V2	Cluster 94	168	1	992832
T100	l2	V2	Cluster 101	60	T100	l2	V2	Cluster 97	130	18	43119,159874,180781,206868,322802,333389,341339,351828,371061,405078,434378,483504,485436,579958,652009,693655,794181,960816
T100	l2	V2	Cluster 101	60	T100	l2	V2	Cluster 95	14	1	378865
T100	l2	V1	Cluster 102	333	T100	l2	V1	Cluster 98	155	28	16329,101797,169383,169879,198041,238039,252186,263567,292177,333498,358009,383646,408432,426754,433257,467783,495960,512231,584696,613348,719394,730597,772277,787453,808041,856267,868664,877867
T100	l2	V1	Cluster 102	333	T100	l2	V1	Cluster 99	105	19	55109,102125,114213,137607,143649,158209,177847,257327,269053,280945,379764,445870,451546,594321,594617,707534,742464,925255,938975
T100	l2	V1	Cluster 105	472	T100	l2	V1	Cluster 102	134	69	29276,34305,81231,87740,104443,106821,108982,112762,113019,125382,151618,153689,188125,191733,196637,200064,234478,246267,287557,287994,290582,295405,309818,344744,377707,382978,385778,390590,392169,392424,401059,418144,458383,472736,481709,483040,490649,517108,529005,570073,575268,587560,614891,664870,717059,729142,757507,773941,773956,785560,834235,844936,868917,898626,908462,924952,938631,9420…
T100	l2	V1	Cluster 105	472	T100	l2	V1	Cluster 98	155	40	36863,36954,46877,86143,137010,138304,143135,176930,190041,209059,285038,299790,310621,310981,371987,390552,395522,412203,416274,437976,442069,478098,546728,620782,624190,645593,649089,666544,718125,730368,772033,772060,788546,798760,875384,875966,915177,948952,963984,977628
T100	l2	V1	Cluster 105	472	T100	l2	V1	Cluster 100	2	1	878391
T100	l2	V2	Cluster 106	169	T100	l2	V2	Cluster 101	7	2	339337,357485
T100	l2	V1	Cluster 107	80	T100	l2	V1	Cluster 103	95	20	25648,151324,257163,277695,298059,402976,408253,410319,431875,444790,456992,492729,598013,635488,683092,811400,864004,884496,886361,949944
T100	l2	V1	Cluster 107	80	T100	l2	V1	Cluster 102	134	21	31700,143419,223698,240361,250688,263045,279747,286991,423354,424012,485567,485973,499070,520614,533990,596805,790235,862572,890538,917206,924509
T100	l2	V2,V1	Cluster 108	1735	T100	l2	V1	Cluster 99	105	36	40908,80851,93030,102886,147915,151613,160510,183043,189328,259825,324091,325456,327835,346742,350986,362054,429296,433010,515490,577914,580673,589551,611241,685088,688973,760188,774652,786089,809208,811054,842447,847202,863966,923826,966083,978120
T100	l2	V2,V1	Cluster 108	1735	T100	l2	V2	Cluster 110	13	13	51182,132902,149049,309347,458371,463512,484821,553887,693767,756697,789177,796687,878214
T100	l2	V2,V1	Cluster 108	1735	T100	l2	V2	Cluster 112	90	20	53442,115359,147726,156492,156527,220748,271147,278366,328319,376468,380206,529740,726408,734926,798390,828679,839632,909150,914272,985076
T100	l2	V2,V1	Cluster 108	1735	T100	l2	V1	Cluster 108	81	7	112371,159078,480763,732536,808479,978367,981967
T100	l2	V1	Cluster 109	234	T100	l2	V1	Cluster 106	11	11	156588,220164,261247,331742,480359,543414,547342,660179,753588,759093,932861
T100	l2	V1	Cluster 109	234	T100	l2	V1	Cluster 109	53	2	361091,777048
T100	l2	V1	Cluster 111	31	T100	l2	V1	Cluster 109	53	11	73686,92138,124049,310242,333393,430022,471979,623957,661756,788623,982310
T100	l2	V2	Cluster 113	199	T100	l2	V2	Cluster 113	320	10	161748,325788,373814,383804,464041,663332,826527,834149,870292,918205
T100	l2	V1,V2	Cluster 114	498	T100	l2	V2	Cluster 116	41	13	123732,133289,329127,387371,411192,413550,546555,551234,700608,805282,914246,958496,993098
T100	l2	V2	Cluster 116	144	T100	l2	V2	Cluster 113	320	59	41408,46532,50401,51800,61584,93474,104153,108081,114722,116838,128067,130898,168466,170077,180159,187098,188509,223226,272432,291187,292326,323991,331237,342814,351788,356801,379484,379745,433613,440305,444144,446180,484400,514124,521261,535974,620507,654678,670563,684759,686320,697163,740036,750920,756503,805997,807103,831205,850275,850961,863375,872799,888279,909582,929589,953770,968038,968829…
T100	l2	V2	Cluster 119	201	T100	l2	V2	Cluster 122	254	20	11426,243884,255258,271535,290318,295035,316906,351864,360008,417832,429940,532794,535805,584474,662090,691219,729564,743601,946078,980579
T100	l2	V1	Cluster 121	22	T100	l2	V1	Cluster 126	97	22	23107,56931,66729,71445,149687,153198,174494,361693,400076,401530,417331,455874,531823,571593,613308,618231,639657,734570,741423,835689,961107,993054
T100	l2	V2	Cluster 123	505	T100	l2	V2	Cluster 127	21	7	31941,61350,84517,253662,256741,761124,944768
T100	l2	V2	Cluster 123	505	T100	l2	V2	Cluster 128	2	2	848978,976882
T100	l2	V2	Cluster 124	46	T100	l2	V2	Cluster 129	226	2	244419,773390
T100	l2	V2	Cluster 125	41	T100	l2	V2	Cluster 133	637	36	11643,55724,72513,89430,127632,133141,188213,197264,201744,271514,272187,288753,332866,350852,376157,402505,402531,422846,438951,451017,492401,607791,631444,635004,640195,642977,673437,718036,778649,830098,874894,878303,898522,917358,930864,984938
T100	l2	V2	Cluster 126	246	T100	l2	V2	Cluster 133	637	42	94130,119215,128158,181863,264246,265247,266957,312247,316232,392517,407017,431179,435474,474329,495764,582060,661100,681246,694622,726754,743373,750233,755354,759758,760505,770401,775851,781273,787618,791771,796807,839689,844829,894494,907988,912423,935685,936247,943299,973125,977949,981425
T100	l2	V2	Cluster 127	269	T100	l2	V2	Cluster 134	360	113	9147,24146,55428,66877,79434,83237,113834,115833,122903,135276,137670,154704,168221,169043,173998,186637,206808,209356,213954,230692,244616,280107,280934,281273,320978,322002,326127,340492,344212,349810,350889,353541,355871,365726,366037,380047,380669,382822,382929,385469,386768,388088,391853,398643,415034,424428,436936,443137,470584,485720,486256,504525,505228,508683,513100,525228,535709,549051,…
T100	l2	V2	Cluster 127	269	T100	l2	V2	Cluster 132	49	49	34526,43739,116813,134311,138555,156601,157465,167482,183519,187886,200074,235429,237367,245720,251692,256374,266369,268843,278646,278722,299983,323487,335019,345914,396232,444596,445955,463982,476903,502832,538690,550769,578271,653619,657925,665918,679998,685509,689404,701166,724813,741184,763793,840799,878492,945804,967474,967701,979195
T100	l2	V2	Cluster 127	269	T100	l2	V2	Cluster 131	164	1	877382
T100	l2	V2	Cluster 128	77	T100	l2	V2	Cluster 134	360	56	3400,35503,45975,49117,51666,85524,90651,95425,123777,141555,160069,161016,174605,193902,235623,255351,256477,258920,288085,310065,326816,329010,332184,365166,385691,415696,425407,454567,457344,497258,516984,598138,622069,652506,668647,682728,689240,743299,745292,756463,770843,776237,810736,833303,836863,873014,873571,874384,891995,923958,930356,932397,940397,969667,977581,978326
T100	l2	V2	Cluster 129	372	T100	l2	V2	Cluster 133	637	64	24995,44819,86409,111922,124324,146283,160863,165302,169378,218758,219924,229563,230338,249482,298111,307070,311434,312568,334536,339880,345426,377736,466466,473165,486195,495246,497693,499623,531216,592865,600764,627520,638738,642558,644689,657640,661746,667948,702458,705473,733331,750719,759363,760141,788901,794588,803529,811119,823533,845764,849599,850258,857020,863121,907444,910641,915327,915…
T100	l2	V2	Cluster 129	372	T100	l2	V2	Cluster 136	22	21	32925,66934,85628,86338,152967,222343,312449,428264,454542,613169,633924,650335,681204,708649,727626,761475,777562,826712,886957,929112,994339
T100	l2	V2	Cluster 129	372	T100	l2	V2	Cluster 135	11	11	38265,93340,114875,177999,209853,278267,315170,621556,759718,800660,900170
T100	l2	V2	Cluster 131	86	T100	l2	V2	Cluster 134	360	5	167658,302379,521468,855730,874568
T100	l2	V3v	Cluster 133	125	T100	l2	V3v	Cluster 137	18	5	212050,303241,553976,616316,855191
T100	l2	V2,V3v	Cluster 138	637	T100	l2	V2	Cluster 141	22	18	52543,199020,365785,456055,508964,509685,556857,570711,623998,749601,764903,771338,800313,801895,809071,931107,933347,951519
T100	l2	V3v	Cluster 139	102	T100	l2	V3v	Cluster 143	131	12	129050,147980,179515,297868,384037,442769,529751,540680,562595,586652,710410,808011
T100	l3	V3d	Cluster 142	1639	T100	l3	V3d	Cluster 145	374	210	10376,20590,23770,24607,29701,30647,32600,33377,33461,33802,43193,43289,50183,54165,54772,57805,64348,64586,65966,70797,73284,74515,77584,77722,77995,79245,79970,85146,85448,85759,87647,96227,96479,96844,100454,104470,110495,111797,112219,117417,118767,119294,122325,123648,124656,126254,129313,143705,152691,155767,158804,159959,160776,168933,173790,174909,175187,178163,180000,190401,190912,191413…
T100	l3	V3d	Cluster 142	1639	T100	l3	V3d	Cluster 146	216	2	422669,734130
T100	l3	V2,V3d	Cluster 143	874	T100	l3	V3d,V2	Cluster 147	801	316	3853,4075,6943,19633,31477,32931,34507,38782,39699,39863,41832,45387,46264,52554,56304,56591,56707,57603,58420,59238,61157,63939,65278,69488,71487,72460,82474,84466,85209,88275,91923,93938,94811,102778,102812,106817,107038,112317,114813,115240,115555,119321,123688,123694,126620,132113,133803,135857,136257,141342,144406,144412,146641,154716,155246,156277,157420,159611,163021,170520,170932,172402,1…
T100	l3	V2,V3d	Cluster 143	874	T100	l3	V2	Cluster 148	15	15	76877,88348,155280,155622,253593,378339,490655,516072,547311,806300,860350,911704,948461,983009,992908
T100	l3	V3d	Cluster 145	97	T100	l3	V3d	Cluster 152	100	10	36942,217984,218166,388342,399249,428820,447916,501588,690725,957711
T100	l3	V2	Cluster 146	2962	T100	l3	V2	Cluster 167	6301	333	711,7684,19741,20083,25794,30162,31857,42419,47861,49138,55400,56702,59792,62304,65242,68470,71603,71702,72822,86960,96858,103781,106114,107974,113604,115813,117803,119293,120956,121185,122480,123721,125435,126595,130001,130800,137674,138080,141174,142792,144385,146923,148723,149649,152025,152332,158112,161371,161853,169532,169886,171369,173569,174857,177817,181920,188098,188161,188420,188468,188…
T100	l3	V2	Cluster 146	2962	T100	l3	V2	Cluster 154	498	424	3290,9632,11742,16574,18374,20763,26489,28982,29603,31672,32896,33106,37005,37013,38326,41384,41770,42750,45174,46713,48278,49674,50965,50987,52524,53735,54790,55166,55404,55609,55664,58527,62724,68392,68528,70968,73339,78329,81191,81706,86722,87524,87564,93452,94446,96728,96981,97612,99157,99401,102545,102664,104573,107735,108385,108872,111293,111529,114064,114711,116251,117180,118306,121860,125…
T100	l3	V3d	Cluster 147	109	T100	l3	V3d	Cluster 153	278	50	39642,135622,146160,153017,164523,165742,170413,215277,231602,243603,268002,269127,279917,304147,326061,334832,337647,376128,420646,440193,466421,476042,509467,566902,568340,584251,586490,644314,662716,676505,692431,736618,778638,854042,861167,864074,872647,875590,897407,902684,914803,915161,923497,937726,967353,973536,975109,976304,979872,995628
T100	l3	V3d	Cluster 148	2642	T100	l3	V3d	Cluster 151	3439	790	3166,4977,6221,9878,20943,21231,21390,22158,22505,22517,27645,27722,29380,31014,31379,32622,33276,34956,35585,38161,38683,39455,40174,40910,42265,42271,44069,45484,46966,47313,47378,48037,49324,49777,50447,50924,53017,53707,53968,54833,56036,56287,56671,56839,57112,58427,59808,61023,62185,63160,63465,63552,66758,69711,73714,79167,79608,80262,81883,85110,87166,87323,89466,91136,91409,91672,93138,9…
T100	l3	V3d	Cluster 148	2642	T100	l3	V3d	Cluster 156	148	45	4223,129851,141616,173954,231786,246322,289386,337697,342885,365545,375355,383674,396911,408458,512678,563168,598697,608147,612070,638432,642845,646125,650331,659436,676191,692965,701567,702628,715798,716743,737337,749318,808095,808693,809450,843172,848058,848920,883138,897981,902260,906316,924945,941318,972913
T100	l3	V3d	Cluster 148	2642	T100	l3	V3d	Cluster 155	14	7	467702,499344,557987,956495,973898,983066,993278
T100	l3	V3d	Cluster 149	19	T100	l3	V3d	Cluster 151	3439	19	10577,86971,90501,105680,142361,156237,478201,551510,620499,625035,637284,671210,714752,851670,889572,922004,941749,972194,981826
T100	l3	V2	Cluster 151	599	T100	l3	V2	Cluster 167	6301	221	29688,39794,43314,43685,69188,73784,74706,84822,98679,99469,100154,110567,112031,112648,112899,113043,118517,127271,132781,141357,146432,151499,151713,155960,175985,179724,185717,189676,192465,193555,195381,197937,197984,202832,203072,210558,212980,215824,220963,229235,230758,234154,237131,240372,243560,245698,256965,260839,265306,266498,280055,280920,282065,289384,290375,290610,295188,297577,300…
T100	l3	V2	Cluster 152	20	T100	l3	V2	Cluster 157	1110	20	25738,65390,214711,255689,276896,402426,445642,518676,635064,713252,744527,789633,830497,861147,873421,950491,959897,963610,973659,983945
T100	l3	V2	Cluster 153	211	T100	l3	V2	Cluster 167	6301	84	8155,33544,60124,63305,66332,68594,70997,78016,97728,104305,105066,118313,118879,124507,133384,144617,168448,173625,174808,186635,187229,206434,211934,224472,279322,299336,300885,312150,342875,347924,354777,367598,380441,384062,385924,426936,435690,436332,461863,474779,478316,488834,503018,511992,513693,545473,577484,578244,593484,599404,624673,627236,638007,652449,667329,691950,698732,705339,720…
T100	l3	V2	Cluster 154	398	T100	l3	V2	Cluster 167	6301	33	38518,63466,65472,129509,161088,165213,192675,214379,226985,248258,280508,285356,324963,363115,365522,376657,395693,451338,475133,494051,521624,538236,592463,608275,735790,736480,742059,854550,871633,911456,941635,960886,992723
T100	l3	V2	Cluster 154	398	T100	l3	V2	Cluster 159	100	21	80805,186399,206982,215404,230711,232846,319892,319967,345345,422259,467697,474188,606635,781892,793342,806730,860271,864446,932527,956434,979296
T100	l3	V2	Cluster 154	398	T100	l3	V2	Cluster 158	23	12	85441,151580,236993,237876,292242,382912,511467,534253,648466,717656,763386,899262
T100	l3	V2	Cluster 156	19	T100	l3	V2	Cluster 167	6301	1	939880
T100	l3	V2	Cluster 157	6620	T100	l3	V2	Cluster 150	1226	543	3851,11339,12240,17127,17156,24475,26243,28934,30661,33695,36498,37077,38591,38681,39423,41155,41546,43226,43335,47506,49886,53870,54474,54573,57282,57871,58281,58961,59326,61052,62360,62674,66633,68539,72122,72303,72997,73843,77079,78938,80637,80934,81284,82335,83034,83752,84214,86825,87415,87650,88888,89914,89993,90525,94046,95935,97071,98761,98949,102657,103740,106306,106958,108039,109624,1125…
T100	l3	V2	Cluster 157	6620	T100	l3	V2	Cluster 166	258	54	9423,28995,39858,50215,76196,76273,81585,97408,103055,170632,213185,229951,232536,233141,265682,304041,321682,349523,350768,373459,409662,412531,417250,417905,418164,437201,438200,455500,506049,535893,535979,545826,559200,612098,629407,654261,673460,699490,704669,724728,783782,822829,861128,868006,868121,869609,882214,892370,904110,919859,955491,961700,964484,976655
T100	l3	V2	Cluster 157	6620	T100	l3	V2	Cluster 161	405	197	12014,21198,23415,33975,35293,37001,49342,52149,54085,61756,68116,84137,84269,106541,106607,121815,127205,129817,130780,131095,131837,135435,150682,154870,166195,166383,167650,174120,175914,177350,178278,179149,179236,186012,207900,214887,215350,220819,241521,267194,268597,280837,309590,317820,320983,322817,329059,330779,332705,334891,335915,337321,338623,346983,355049,361699,369003,371499,379331…
T100	l3	V2	Cluster 157	6620	T100	l3	V2	Cluster 157	1110	160	24727,38826,40175,42560,44200,51880,59410,62060,63132,65913,67208,71058,71442,72364,76282,76864,92385,111178,132615,134422,134851,139822,140261,141323,142157,149865,178072,187313,187468,192514,196558,199169,201892,207211,222738,223773,225774,228459,232920,235265,236857,240916,247285,247326,264457,266023,291132,339858,352660,353545,354414,357668,382866,392091,396331,396589,412236,434559,447969,448…
T100	l3	V3d	Cluster 158	90	T100	l3	V3d	Cluster 164	202	3	236861,603777,945475
T100	l3	V3d	Cluster 158	90	T100	l3	V2,V3d	Cluster 163	170	1	657966
T100	l3	V2	Cluster 160	539	T100	l3	V2	Cluster 169	6	6	237315,302119,626287,715967,888404,935332
T100	l3	V2	Cluster 161	1820	T100	l3	V2	Cluster 166	258	7	195397,226566,277153,341214,427951,948997,949993
T100	l3	V2	Cluster 163	278	T100	l3	V2	Cluster 177	38	37	2167,14680,46108,61056,89937,93900,146591,146766,161871,174317,237906,254929,267372,311924,334221,365632,372844,457476,489836,490298,525175,530912,568723,665235,753892,802181,843088,850169,852347,865109,886114,887632,937022,956253,963534,968717,984547
T100	l3	V2	Cluster 164	496	T100	l3	V2	Cluster 176	80	32	43557,139139,195500,207394,211931,225654,264134,270586,286870,325716,330651,333270,347878,362530,415952,423008,457719,480835,496271,538242,559841,571415,662419,729011,734752,779483,808314,842321,911865,930806,931827,989179
T100	l3	V2	Cluster 164	496	T100	l3	V2	Cluster 172	266	8	118740,188206,285212,395356,511789,537909,554170,730993
T100	l3	V2	Cluster 167	118	T100	l3	V2	Cluster 175	182	49	12445,68488,81216,86865,100049,124513,132367,142307,152203,161636,167078,235782,243987,271623,274668,291519,295839,297579,392788,407336,412431,416479,419560,424396,424838,472882,479976,527932,542775,602178,665747,674389,685744,705950,757730,761070,783770,802587,806829,809746,838889,877916,880651,896525,902699,969486,982076,982818,992468
T100	l3	V2	Cluster 167	118	T100	l3	V2	Cluster 178	221	8	28785,233608,282695,411564,465602,614258,955894,965502
T100	l3	V2	Cluster 169	228	T100	l3	V2	Cluster 192	1853	204	4679,23372,26955,28075,40210,42128,46812,49902,53369,84426,88382,107545,114933,115773,118070,128568,131713,137540,143230,143256,157020,164458,173346,176901,187681,195453,198278,204416,207751,225371,229471,248902,258141,260269,263423,268794,269015,273773,278927,285588,287364,288640,296108,298301,299350,302633,307139,308001,311538,320211,328494,329383,336527,346260,347033,355130,356615,372046,37909…
T100	l3	V1	Cluster 170	477	T100	l3	V1	Cluster 185	28	3	3901,76795,466570
T100	l3	V1	Cluster 170	477	T100	l3	V1	Cluster 182	176	4	276577,381130,464695,620118
T100	l3	V1	Cluster 170	477	T100	l3	V1	Cluster 194	190	2	469259,888030
T100	l3	V2	Cluster 174	612	T100	l3	V2	Cluster 223	3906	122	13640,22098,34603,36343,41104,47522,55354,67716,78211,79019,117475,120166,120335,127510,143824,150398,158690,170844,181247,181508,188858,204338,205484,216054,216708,217692,243870,256327,257407,261990,262912,281926,296737,308625,310331,313811,313835,342831,345235,355940,368984,379882,385933,403856,404632,413013,415369,435369,438958,452232,464752,474063,485233,496385,497585,500646,505562,508866,513…
T100	l3	V2	Cluster 174	612	T100	l3	V2	Cluster 195	293	128	42267,52671,59304,79618,90245,95567,102090,109767,109936,111839,121486,138452,148408,151747,152107,157671,162604,164484,170574,176837,189524,193807,196406,200166,205859,207501,213785,217137,219313,227613,242300,247216,258237,260255,276033,277007,284423,292565,300484,302673,303937,308502,326829,333821,338376,342036,359424,359960,360951,363240,374058,380783,380836,380921,386619,395730,405014,407830…
T100	l3	V1	Cluster 175	11257	T100	l3	V1	Cluster 171	36	36	4622,33810,58982,66537,89716,163460,173889,188827,200655,228686,235636,282200,295205,326667,339004,340125,347579,368786,458414,521770,540452,550986,566752,568798,676478,691823,723293,729825,789308,834844,843332,892202,923659,929490,965322,990446
T100	l3	V1	Cluster 175	11257	T100	l3	V1	Cluster 182	176	61	4634,29180,58205,59802,71064,88105,106819,125207,127952,136758,147584,150346,172814,186980,195806,209098,217891,232996,245064,254208,255411,261187,268880,289842,292594,293400,305593,353486,359870,363492,413789,421716,429928,453241,461376,481471,496036,520193,546699,547751,570231,593589,600154,630181,678830,681944,699914,718933,742428,789453,845163,854314,897675,911740,939373,939592,942118,963167,…
T100	l3	V1	Cluster 175	11257	T100	l3	V1	Cluster 191	70	67	5702,8182,42934,61837,104414,135727,144688,197248,220296,245724,253084,272297,281614,288193,294085,306506,310588,313726,318939,319617,338798,340048,340459,341744,350275,370462,393606,396111,409169,412834,418053,423730,435202,436675,454050,459283,460592,487610,489469,524559,528529,532557,563564,565115,572042,577358,590060,620305,626839,659695,680456,697011,727659,755536,778870,794601,809350,814295…
T100	l3	V1	Cluster 175	11257	T100	l3	V1	Cluster 173	13	13	8021,254673,257855,297148,380221,406460,497155,510684,569521,638277,834440,840045,966541
T100	l3	V1	Cluster 175	11257	T100	l3	V1	Cluster 197	27	27	8776,77431,126306,132252,252324,256620,264835,273453,289853,291198,313876,376518,391390,396487,399053,422317,457555,493469,528375,753475,839843,852584,869033,897561,912062,936098,962015
T100	l3	V1	Cluster 175	11257	T100	l3	V1	Cluster 181	33	33	9183,24469,57801,79185,112496,136948,140218,180456,285922,304632,332793,355037,373093,408627,427257,430714,449045,545070,560920,592737,598364,658482,675065,680727,693129,697824,728180,782945,793097,808054,950269,959335,994889
T100	l3	V1	Cluster 175	11257	T100	l3	V1	Cluster 201	41	32	15477,23116,43376,48454,58663,124435,152558,161949,243025,267246,274973,324239,364230,383289,397906,448015,513195,527301,584639,608616,671139,733837,742664,789840,809590,849242,852085,868329,873996,879279,920294,947084
T100	l3	V1	Cluster 175	11257	T100	l3	V1	Cluster 180	25	25	27720,30374,40681,132464,205349,214249,226501,275113,301439,314432,342958,363267,375682,401110,417386,425366,438869,501388,585015,587363,654881,720249,731705,835586,964793
T100	l3	V1	Cluster 175	11257	T100	l3	V1	Cluster 187	264	135	28080,32557,34377,69284,73242,78447,78674,80076,111316,115473,117099,129141,133103,154772,162947,165172,166679,169850,171794,181703,188644,209361,215323,225644,243157,245804,253400,264519,267900,272512,273206,275842,285721,290168,301062,305193,307433,309606,311716,318488,327372,333317,333347,335863,339434,346289,348296,353568,356880,358995,364939,370632,377263,386639,393012,394806,415694,418791,4…
T100	l3	V1	Cluster 175	11257	T100	l3	V1	Cluster 174	14	14	38775,111473,206174,221814,261254,372412,493377,534410,554972,595588,602658,648905,872746,929372
T100	l3	V1	Cluster 175	11257	T100	l3	V1	Cluster 179	11	11	54473,276422,446422,537410,551768,626960,702965,877118,911469,936448,981955
T100	l3	V1	Cluster 175	11257	T100	l3	V1	Cluster 184	19	19	54897,195065,239083,244320,340145,409801,466048,482805,556395,586458,597203,624450,664281,723742,767171,802365,899148,913266,979511
T100	l3	V1	Cluster 175	11257	T100	l3	V1	Cluster 183	18	18	58704,258361,343141,475376,476438,538130,572367,580481,597653,647097,730701,753838,764268,832945,947207,971756,974423,976916
T100	l3	V1	Cluster 175	11257	T100	l3	V1	Cluster 190	68	13	85155,195098,245656,268745,275457,301387,360982,390061,769910,873712,875424,976219,988810
T100	l3	V1	Cluster 175	11257	T100	l3	V1	Cluster 185	28	7	150513,254424,408389,438261,501024,521355,624340
T100	l3	V1	Cluster 175	11257	T100	l3	V1	Cluster 202	8	8	158323,265646,307803,379517,412175,751974,775388,992606
T100	l3	V1	Cluster 175	11257	T100	l3	V1	Cluster 188	12	12	204316,209237,254975,283721,329715,410690,507662,541408,559570,563987,663111,738893
T100	l3	V1	Cluster 175	11257	T100	l3	V1	Cluster 186	2	2	311280,582090
T100	l3	V2	Cluster 176	295	T100	l3	V2	Cluster 193	230	58	17976,27208,34620,63022,65578,91019,91804,92785,93041,107816,108593,109021,127509,150436,151958,216160,217654,226647,240840,244638,247914,280455,304132,335318,350706,359432,389802,449086,450657,456394,458519,463622,467739,489105,502634,508064,533525,545489,554287,555246,634138,644306,672163,691088,698430,723059,725852,763617,830519,841288,855617,894024,900927,925721,936346,937801,966660,972686
T100	l3	V2	Cluster 176	295	T100	l3	V2	Cluster 203	6	6	42749,69608,93849,520940,650751,959150
T100	l3	V2	Cluster 177	343	T100	l3	V2	Cluster 192	1853	93	8177,28222,42492,47928,49268,53277,61324,64153,65100,65110,67599,68621,95651,123621,150751,164445,170153,171293,184128,199635,213457,235744,244185,257444,268343,309942,319539,328031,333508,336157,349790,350647,365877,386347,414727,418751,419081,430705,443680,452858,462219,464243,468312,527000,528773,531537,542796,552274,553591,564692,586199,592115,611626,615652,633857,657261,668385,670310,682984,…
T100	l3	V2	Cluster 178	792	T100	l3	V2,V3v	Cluster 224	5176	289	8626,15509,19769,23521,26361,38383,42449,48748,50546,51098,52694,56705,56711,64606,65963,66631,70402,71119,72668,78205,80159,81767,92826,99749,102232,104308,105192,112840,117179,120209,123170,126901,131575,132695,137327,138698,140199,142132,142454,145898,151760,152256,154118,164610,165093,165223,168177,171495,171853,173673,182539,191902,192401,193276,193860,196833,205255,205337,205946,208358,2086…
T100	l3	V2	Cluster 179	1378	T100	l3	V2	Cluster 196	44	26	81393,141612,156005,179229,180744,194312,205036,218989,298082,328718,356089,425474,456815,480917,502750,535177,580845,607515,618585,725903,728974,758661,802379,808999,824159,949680
T100	l3	V2	Cluster 179	1378	T100	l3	V2	Cluster 205	19	5	127542,357931,407022,593468,909067
T100	l3	V2	Cluster 179	1378	T100	l3	V2	Cluster 199	10	10	267349,316565,328897,355960,360211,372360,474957,523477,661950,662455
T100	l3	V1,V2	Cluster 180	1198	T100	l3	V1	Cluster 198	14	14	16797,21659,140203,146428,293887,359848,405305,460300,587218,633225,802012,884272,930477,936483
T100	l3	V1,V2	Cluster 180	1198	T100	l3	V2,V1	Cluster 204	268	76	22202,23262,24649,62055,64594,79234,86678,90899,107345,117128,129288,131129,148829,171167,173728,179962,183396,187146,189177,191210,204797,233392,240659,259207,264204,265046,277609,278591,279674,280685,299441,317599,321527,339867,346524,355990,366927,368569,374138,385303,386971,400957,445153,466559,477511,508826,521299,522154,558333,569045,571011,607527,661919,672079,685064,723805,765131,834550,8…
T100	l3	V1,V2	Cluster 180	1198	T100	l3	V1	Cluster 189	196	37	48813,83088,111753,124868,184736,275151,293066,318767,325278,329181,339316,374798,403046,472411,489334,499955,500902,506817,507041,507366,590953,596659,598991,614296,634459,669838,708366,831781,854592,875048,881106,893735,909444,929683,944566,945339,951988
T100	l3	V2	Cluster 181	77	T100	l3	V2	Cluster 209	757	77	38492,61966,62809,127857,153449,176832,191431,193438,196910,197810,197873,212193,243837,255313,258281,259125,271591,278964,320402,323679,324054,330161,340301,354208,375074,384848,394505,408667,414187,428912,432495,433301,441664,448745,467576,487370,504631,507926,548335,565597,571859,573791,601085,610587,642443,645678,649492,658117,670431,692947,706474,709632,718482,743348,749605,750188,755094,761…
T100	l3	V2	Cluster 183	19	T100	l3	V2	Cluster 206	150	2	352845,864790
T100	l3	V2	Cluster 184	19	T100	l3	V2,V1	Cluster 204	268	2	960229,982341
T100	l3	V2	Cluster 187	449	T100	l3	V2,V3v	Cluster 224	5176	171	36235,50291,54104,54866,56172,60173,61028,62451,69554,75388,89869,90108,99019,102781,103020,103990,105119,105752,116229,126993,137460,137571,138473,142811,146374,148570,152802,152868,153488,157542,166993,167898,173666,174132,178620,183226,189516,190304,198001,208912,227589,228165,241570,247118,254324,261412,262283,265938,269360,273611,276598,277435,280705,281163,282686,292176,299808,307871,310214…
T100	l3	V2	Cluster 188	397	T100	l3	V2	Cluster 211	350	8	1,39584,97781,405129,548679,695752,701432,908874
T100	l3	V2	Cluster 188	397	T100	l3	V2	Cluster 214	113	4	61670,74688,799219,884824
T100	l3	V2	Cluster 189	252	T100	l3	V2	Cluster 215	142	14	38388,59274,101810,173391,449307,456575,608617,629542,741219,745352,778627,833412,879002,924212
T100	l3	V2	Cluster 190	20	T100	l3	V2	Cluster 216	492	20	3911,49192,71610,109094,189707,209799,211521,222216,305475,394700,441340,502658,543225,626828,719261,775467,876956,912518,936079,985796
T100	l3	V2	Cluster 191	643	T100	l3	V2	Cluster 223	3906	48	48669,59887,65291,110382,125133,130435,131883,132504,169476,176877,178988,231744,236976,273286,295317,328717,368614,384142,405891,414755,419722,449384,479255,492174,528779,533402,556353,565536,567901,577190,589421,626471,631771,696721,739288,778712,825243,833062,843174,900657,906976,920331,927849,927948,944113,955993,983706,993520
T100	l3	V2	Cluster 193	95	T100	l3	V2	Cluster 218	408	1	14897
T100	l3	V2	Cluster 193	95	T100	l3	V2	Cluster 215	142	42	58810,61161,90096,95092,110005,125681,182063,278994,280301,299508,302626,331624,342658,350186,423169,446324,490910,492544,495421,604679,612374,643125,674837,689317,693381,707431,712825,763599,825475,831104,856368,860120,862506,864860,890635,920281,921394,924030,925546,958282,979713,990305
T100	l3	V2	Cluster 194	184	T100	l3	V2	Cluster 212	555	67	14092,31028,40894,50669,55507,59082,73018,95742,101221,109298,125501,139705,145234,172581,182258,183110,219089,253233,268578,278727,278853,287454,296007,302341,310120,319265,340945,344641,358546,377115,380740,392585,396302,413048,423438,459000,508237,546156,571927,627252,645947,708052,709524,740262,762368,772676,795778,803587,811704,833109,838732,844392,856047,871216,874707,879528,879543,898357,9…
T100	l3	V2	Cluster 194	184	T100	l3	V2	Cluster 216	492	68	24648,26091,33689,38238,70239,85367,98011,107260,114951,134096,140509,159504,183067,183295,205633,209801,214919,217846,257451,262025,274602,278123,302731,311568,315230,332067,342522,381766,383162,391185,394156,397718,404596,420566,425178,443188,445886,453183,484646,486182,504175,547344,620429,632027,637620,651366,658883,670626,696059,728844,745011,786401,797689,842735,851169,860315,874139,886817,…
T100	l3	V2	Cluster 195	76	T100	l3	V2	Cluster 218	408	37	29965,76143,78984,88603,94024,102256,169823,171141,195430,196331,197749,216171,216775,265425,289833,323388,329261,405541,420437,459864,486233,521463,631665,634401,650883,676934,696537,698934,718682,782772,862212,869619,874414,955328,965267,974355,975494
T100	l3	V2	Cluster 195	76	T100	l3	V2	Cluster 217	83	22	41254,80406,220211,285959,308731,382216,569993,590522,608420,668085,673522,726197,753076,759970,766078,911344,922985,926907,951819,957672,982691,989468
T100	l3	V2	Cluster 196	289	T100	l3	V2	Cluster 221	29	5	26414,227420,590829,823706,851222
T100	l3	V2	Cluster 196	289	T100	l3	V2	Cluster 217	83	12	32741,95132,95301,152998,239521,424573,456062,478847,624824,769188,797130,953076
T100	l3	V2	Cluster 197	511	T100	l3	V2	Cluster 223	3906	163	6510,15612,33743,38449,40562,54267,59404,65780,89179,92763,101832,105989,115089,120432,121073,131943,134197,134288,139906,146733,146992,160860,164460,170065,174532,188793,189744,203471,203631,213739,215481,218414,246495,248127,254460,255634,258797,260388,262581,275996,285318,289298,290189,301363,310125,310692,311698,313292,320613,324713,325629,326040,327654,330856,332971,345029,346776,352327,3549…
T100	l3	V2	Cluster 199	432	T100	l3	V2,V3v	Cluster 224	5176	220	1907,22516,28884,33034,37079,38894,41797,46114,47000,49684,54189,58712,59785,71083,71374,75122,85982,97085,99903,102253,102896,105575,107107,110051,112699,122061,127688,129199,129892,133983,140036,150667,153654,161481,165403,170974,177408,179878,184976,188523,191357,191636,202300,202947,206514,209939,211173,219510,220173,220425,222171,225487,228499,233558,242614,244446,255583,257669,262884,271619…
T100	l3	V2	Cluster 200	208	T100	l3	V2,V3v	Cluster 224	5176	122	8688,10760,39807,43026,50201,53980,70576,71343,84061,112835,113205,118790,123902,128327,143372,146807,159273,165254,170685,178980,187653,198945,217054,220441,221307,222776,227583,228063,236036,245015,273640,277914,283565,313842,314145,318223,325001,332605,339637,343083,344991,346978,348481,349756,361008,374290,377658,378334,380573,380897,388897,389853,398795,409761,414148,421774,424412,434003,434…
T100	l3	V2	Cluster 202	709	T100	l3	V2,V3v	Cluster 224	5176	249	857,3467,5496,7534,16381,37147,43296,45147,53529,55486,56483,56663,58003,58468,60948,63138,64469,65672,73900,74570,76701,77198,86264,86484,86965,89057,91222,94697,96737,107975,111732,112018,115784,116608,117961,118933,124203,125231,130056,132524,137017,158823,162553,164098,170510,172521,178387,179222,186356,190621,191050,192846,196310,200698,202442,204153,206639,208012,212263,222678,223283,225073…
T100	l3	V2	Cluster 202	709	T100	l3	V2	Cluster 225	58	41	67438,67896,70457,82370,91522,107508,186532,204870,206921,301914,328753,346602,510152,530495,549906,561050,584869,595269,609852,615866,618590,622000,626180,653585,659468,669415,684923,699281,706738,738505,739540,741324,755665,786241,795652,819319,823136,902141,903848,920168,944352
T100	l3	V2	Cluster 203	718	T100	l3	V2	Cluster 227	6254	367	6810,10474,12917,14451,16561,25884,27466,27805,28518,29252,30567,31325,31698,36557,41477,42830,44128,44204,46690,46910,48235,48345,54824,56871,59128,59153,59468,65503,66409,68371,69965,76220,78579,84102,86607,87697,89707,90963,92047,92124,94148,99136,100913,101686,103799,106925,107498,112157,117216,119114,119374,119692,127537,129098,131345,132114,138995,140506,141584,142120,144631,144973,146394,1…
T100	l3	V2	Cluster 204	261	T100	l3	V2	Cluster 227	6254	18	1056,17561,58459,75788,202023,476699,523643,554525,583681,587895,590305,618796,735630,796269,865085,886997,895372,950378
T100	l3	V2	Cluster 204	261	T100	l3	V2	Cluster 222	24	4	416433,745347,770595,885411
T100	l3	V2	Cluster 205	2931	T100	l3	V2	Cluster 228	942	243	2612,3304,14865,14882,20738,24580,27253,34462,37086,37244,38482,42993,48106,48272,49184,55188,56367,60189,62896,63730,65903,66152,68461,69612,72266,76473,77332,81858,82693,88207,98236,101118,105718,108573,109752,112974,120188,122372,123829,128324,131056,131546,143436,149465,150244,151314,152431,158213,158735,166561,167102,168569,173484,181090,188649,203121,207023,213188,217490,218292,220565,22360…
T100	l3	V2	Cluster 205	2931	T100	l3	V2	Cluster 220	837	190	2783,41837,51864,54240,54259,56807,59944,61387,75734,76439,84030,90432,93260,93415,94732,95393,109260,111819,113605,115839,121080,121800,130876,132954,133429,134174,137815,159253,167597,169601,169749,171160,171593,180147,183255,186252,190381,201186,209357,211681,215826,217811,230040,243066,245193,245600,247021,251044,251742,275617,280547,281711,282887,283009,286242,293940,294228,296010,296016,298…
T100	l3	V2	Cluster 206	234	T100	l3	V2,V3v	Cluster 224	5176	33	72211,78191,89340,117149,117707,122479,202016,285816,319491,325580,341211,370198,386513,404342,447933,505406,546822,578272,588029,645373,715248,715892,722689,738084,752615,760304,769909,832703,853766,872971,933458,941611,955106
T100	l3	V2,V3v	Cluster 207	1129	T100	l3	V2	Cluster 226	150	57	23113,33290,38086,40665,72976,93234,99671,111626,117238,146411,165523,166670,221308,257899,266720,280812,281235,282680,338990,341462,361691,387243,391215,431930,435706,443976,445229,452544,465546,472914,507093,613949,626642,674409,678762,688615,733413,742841,758182,770078,776128,787486,801445,824776,847525,850608,864333,892426,893466,893875,896466,903143,903701,931984,966655,978742,979338
T100	l3	V2,V3v	Cluster 207	1129	T100	l3	V2	Cluster 227	6254	68	24396,24786,52931,66204,92067,94400,128759,161981,164991,183058,183907,190119,196559,214168,241026,272198,295472,299487,320724,358139,359947,392875,420791,445202,445420,454326,465067,515756,528416,530494,553286,562631,569914,604547,640889,651964,664393,664521,674647,678196,685118,718369,719054,720049,776936,785783,803157,804872,807659,807995,814607,822230,841713,850358,858849,877554,899588,902900…
T100	l3	V2,V3v	Cluster 207	1129	T100	l3	V3v,V2	Cluster 231	175	21	110214,117478,143885,160946,308244,406711,429096,439281,484222,487373,585191,673251,678098,725802,812982,815605,822917,836536,868275,887841,987683
T100	l3	V2	Cluster 208	31	T100	l3	V2	Cluster 228	942	20	10312,56206,119441,131282,181050,220679,285639,313562,326793,408994,434729,443273,499137,526030,566717,623338,624759,654699,913255,934339
T100	l3	V2	Cluster 209	113	T100	l3	V2	Cluster 227	6254	3	134763,250009,624172
T100	l3	V2	Cluster 209	113	T100	l3	V2	Cluster 229	2	2	355218,457901
T100	l3	V3v	Cluster 210	134	T100	l3	V3v	Cluster 233	1350	84	14118,63655,64037,87856,91170,114128,115232,139015,139087,146316,184143,194069,206511,224976,228510,243649,258558,267335,268771,269900,269970,283060,286129,310079,313867,336559,349990,353509,357352,370332,376411,391920,405780,410677,421158,424625,427364,435963,460528,463116,490779,504534,510066,520530,528597,537009,538338,568319,568966,571432,582578,600678,607381,616426,636028,642106,648314,69180…
T100	l3	V3v	Cluster 211	632	T100	l3	V3v	Cluster 232	823	49	3668,14237,21438,21755,22826,39075,40744,52634,57561,66425,69585,134104,161989,167836,169509,188916,211778,256035,308570,310856,394844,465611,483514,525318,534310,537876,591310,606754,615302,623060,629776,694492,705426,725484,731526,742331,766468,768402,773691,789206,810630,854788,870004,892459,895192,897808,905231,936094,987072
T100	l3	V3v	Cluster 211	632	T100	l3	V3v	Cluster 234	360	158	10626,17565,22007,23315,27675,32318,40099,45378,67281,69326,72557,74527,80335,82099,88298,89941,96408,103175,110104,117830,119804,121391,127938,130788,132574,133266,134412,139736,147658,148111,149772,151172,167688,173203,184364,185757,248179,249979,259269,263763,272562,281769,286151,293274,294030,315783,320909,320955,337349,337370,348785,365338,365626,373567,382391,385008,392360,420755,426617,434…
T100	l3	V3v	Cluster 211	632	T100	l3	V3v	Cluster 230	6	6	217441,329550,742251,799813,891300,986567
T100	l3	V3v	Cluster 212	34	T100	l3	V3v	Cluster 233	1350	30	47906,139714,201423,206150,208472,226888,228139,280496,313464,383034,431124,534760,544350,589018,623308,692652,693656,707763,758426,788756,797813,825865,827552,835848,843771,881556,889071,895340,903152,973002
T100	l3	V3v,V2	Cluster 213	21	T100	l3	V3v,V2	Cluster 231	175	21	17429,198900,267763,317926,340769,356994,394302,411796,429642,504246,566306,585695,596639,759609,767575,785036,868062,903109,903410,916428,968044
T100	l4	V3d	Cluster 216	88	T100	l4	V2,V3d	Cluster 237	26	1	356772
T100	l4	V2	Cluster 219	801	T100	l4	V2	Cluster 238	263	129	3032,11725,16930,17201,23082,23110,24934,46299,53651,55660,63829,65510,71903,80540,81363,86242,90161,127333,130341,132354,145232,145861,160623,164061,168437,169965,174016,174918,175791,185711,188842,192114,196524,199618,220443,237797,270758,277119,279648,281270,281716,283962,299766,300447,307092,310075,323025,324559,324592,325588,340856,341127,345556,354879,357823,358233,366675,382582,385034,3886…
T100	l4	V2	Cluster 223	389	T100	l4	V2	Cluster 241	5	5	215676,334168,403863,587015,975593
T100	l4	V2	Cluster 225	178	T100	l4	V2	Cluster 242	276	21	44251,58900,140730,145071,182591,187232,207947,232220,295650,323607,338218,347416,386540,393687,416234,525578,527770,581748,801251,947008,987642
T100	l4	V2	Cluster 226	318	T100	l4	V2	Cluster 245	251	41	7016,36547,37196,44192,102017,120732,129723,169624,175625,218327,218906,224752,233070,287316,306216,356479,367260,391427,401387,441439,442722,473900,502367,511970,579880,608784,619745,686671,708960,753280,756998,819285,821726,824110,833306,853057,914400,965944,973491,976190,991605
T100	l4	V2	Cluster 227	103	T100	l4	V2	Cluster 244	126	10	41667,60901,359037,374892,473809,486264,688276,699086,780182,983724
T100	l4	V2	Cluster 227	103	T100	l4	V2	Cluster 242	276	18	48039,89390,139776,254608,272995,299235,303228,378077,390115,484011,498730,559239,691494,769371,827739,877346,927514,949025
T100	l4	V2	Cluster 229	566	T100	l4	V2	Cluster 246	35	35	13738,56765,164476,198174,236116,237149,298832,299976,316150,342605,350596,393382,417212,524324,567361,589119,602234,602960,615510,615762,623010,654472,753918,754223,779439,792198,834380,892867,935012,940033,951198,965415,974970,988908,994470
T100	l4	V2	Cluster 229	566	T100	l4	V2	Cluster 250	306	71	47863,53663,69915,81582,89477,91078,98616,127875,143281,143401,153151,160499,163736,170825,179234,181418,193738,197528,200252,210199,219497,223869,236291,239529,241708,261415,264308,284189,318644,330925,340475,376749,407939,408728,410689,412158,423447,444134,447774,467988,469050,488490,508894,517112,530035,568706,609093,636654,640192,664544,673208,752821,784582,804852,819352,829665,846466,870268,…
T100	l4	V2	Cluster 230	75	T100	l4	V2	Cluster 249	342	15	31705,63569,230014,244360,455298,466813,482871,511028,529205,588438,690525,751792,860225,926516,969093
T100	l4	V2	Cluster 231	47	T100	l4	V2	Cluster 251	46	4	99650,195442,523311,587089
T100	l4	V1	Cluster 232	381	T100	l4	V1	Cluster 260	1100	1	252976
T100	l4	V1	Cluster 234	232	T100	l4	V1	Cluster 260	1100	85	14488,23714,27373,46395,68084,113286,122274,126445,130036,131493,134270,137179,169027,183484,203526,213723,219009,232237,251227,255958,256403,258318,265665,281101,296514,300310,304613,305426,306659,314184,339838,344708,350002,352479,368233,370872,376860,393352,402982,408074,413749,434940,444568,455589,459226,467579,495003,551719,555850,572392,575007,587237,623801,628390,635492,644254,649149,65080…
T100	l4	V2	Cluster 235	41	T100	l4	V2	Cluster 252	28	7	87955,305287,416355,648821,741185,864276,894680
T100	l4	V2	Cluster 235	41	T100	l4	V2	Cluster 256	33	3	404457,415792,944989
T100	l4	V2	Cluster 236	251	T100	l4	V2	Cluster 259	69	19	24753,28533,73793,171416,171964,204762,314153,318546,326468,329236,345114,416380,421880,530283,581940,687201,701602,726935,934516
T100	l4	V2	Cluster 236	251	T100	l4	V2	Cluster 267	16	16	180699,267378,314024,384275,386894,533741,786065,849706,853171,919000,933526,934318,936851,953731,964404,969776
T100	l4	V2	Cluster 237	28	T100	l4	V2	Cluster 262	367	15	103529,193869,202988,222836,259193,395066,400203,438157,442621,479624,523674,618745,651914,794194,970506
T100	l4	V2	Cluster 237	28	T100	l4	V2	Cluster 253	468	1	768345
T100	l4	V1	Cluster 238	58	T100	l4	V1	Cluster 260	1100	14	89181,225439,292570,298653,355253,396670,545728,581306,703662,795825,844638,882407,911320,920509
T100	l4	V1	Cluster 239	2059	T100	l4	V1	Cluster 255	380	295	5182,7011,16393,27099,30080,40557,44292,44635,45551,49642,53178,60212,64767,69894,71050,72321,73505,77553,95693,95918,100086,102124,103130,103592,108055,116560,117236,117567,123657,126558,128356,135109,142987,144896,145969,146072,151730,155290,159544,161811,163645,164252,169559,174586,177691,177724,182503,184212,189731,193451,200284,202550,203318,207291,214015,214568,215364,221073,221752,226381,2…
T100	l4	V1	Cluster 239	2059	T100	l4	V1	Cluster 263	115	41	23292,32096,137542,152372,169281,183720,186255,194505,212620,213333,215547,279783,289781,316428,340575,348687,358396,362944,373795,375861,398446,417176,427371,447993,552342,558595,589976,609970,671510,674127,730986,746240,764420,768914,774770,800348,807470,831521,874226,910113,957251
T100	l4	V1	Cluster 239	2059	T100	l4	V1	Cluster 268	692	94	43109,59782,67035,70116,83917,94991,96249,134423,145986,154989,157413,163442,164735,172012,179782,185261,197951,212148,220343,226142,232616,238139,257724,263876,268967,284251,285720,290977,321756,333705,340334,363247,368848,369587,371581,402542,412410,425082,429924,434316,434793,435014,436693,438338,444619,451915,466686,467884,476922,480275,518973,535706,540607,554796,554943,554955,572062,587003,…
T100	l4	V1	Cluster 239	2059	T100	l4	V1	Cluster 258	7	1	564000
T100	l4	V1	Cluster 240	351	T100	l4	V1	Cluster 270	87	40	69731,88328,165362,181159,198616,203037,232050,241821,278101,321287,331209,342837,352999,399136,399242,415888,488009,496959,509326,530713,552990,559335,565876,596382,654275,666625,668053,686515,786128,795297,826830,828221,846126,867264,879713,906436,919536,939890,955784,991025
T100	l4	V2	Cluster 241	45	T100	l4	V2	Cluster 264	818	7	186010,290937,506234,659176,769689,963710,984961
T100	l4	V2	Cluster 242	25	T100	l4	V2	Cluster 273	105	6	201461,347438,429714,679945,730165,974051
T100	l4	V1	Cluster 243	575	T100	l4	V2,V1	Cluster 278	703	17	47994,111962,155585,220391,254089,374077,416210,432967,448239,474469,550376,666639,716143,821431,822005,915260,933880
T100	l4	V1	Cluster 243	575	T100	l4	V1	Cluster 270	87	13	99888,158632,244330,296848,437838,452670,624926,656656,698010,766890,808289,847801,962201
T100	l4	V1	Cluster 244	239	T100	l4	V1	Cluster 268	692	205	5375,20465,21298,21399,30671,31951,37179,51449,59962,60058,70143,70613,73209,78246,81381,84851,85492,85790,96085,99151,115073,118340,119400,126431,131941,137825,143121,150549,150744,151054,151700,152655,158350,162709,166722,169543,181670,182110,182624,186808,190186,193433,194833,196229,201584,201728,212006,217920,222012,222996,229545,241480,241696,249636,253026,254195,259877,262322,264357,267319,…
T100	l4	V1	Cluster 245	2031	T100	l4	V1	Cluster 272	71	60	50105,58038,92283,96853,103335,150050,165552,165696,191743,211546,216368,226685,229910,240887,244881,292519,296086,308706,315321,332833,340159,389194,390030,401627,412965,421348,425385,466046,518068,523271,529130,551516,556032,559488,560980,588679,599577,630587,702421,713886,721969,842742,853887,859920,875466,880095,885866,887630,888159,926253,930593,932050,942326,960926,964013,981407,982952,9864…
T100	l4	V1	Cluster 245	2031	T100	l4	V1	Cluster 265	17	17	53097,281736,309190,322255,330988,379549,421161,421971,449102,468593,596662,816757,817604,861473,902118,907246,948175
T100	l4	V1	Cluster 245	2031	T100	l4	V1	Cluster 266	518	98	58240,93908,96033,96143,117300,126669,135647,140819,142631,151737,153161,153731,155010,161707,165043,180880,183420,200991,202699,203261,219490,221429,223414,231889,241256,241932,257878,260217,293649,301500,301570,304001,311925,320016,327423,327733,331390,332431,336143,336195,353575,360358,365401,375188,376267,378956,379763,381600,382572,392670,394410,396283,411749,426696,443973,444184,446374,4659…
T100	l4	V1	Cluster 246	220	T100	l4	V1	Cluster 268	692	30	57224,65350,66139,81307,87985,94094,103439,143249,173900,246192,257166,307637,367759,393657,418119,444295,496727,506491,531422,550407,560769,600236,747475,752919,769667,827376,837245,888287,925308,986142
T100	l4	V2	Cluster 247	179	T100	l4	V2	Cluster 279	144	33	56700,85637,94921,95848,119733,146787,150691,158076,175619,188307,201407,258386,278642,297441,339034,343404,352219,367162,370755,395394,430597,451954,503439,534593,547390,595432,608831,716495,782574,796646,848211,851428,966580
T100	l4	V1,V2	Cluster 248	73	T100	l4	V2,V1	Cluster 278	703	62	45769,50870,68902,109013,142377,181761,191830,215447,218757,261930,279149,295071,298958,301974,306918,310183,321862,334956,354759,380583,401804,423273,423927,447443,454192,474510,475024,483038,485245,515138,525559,532354,534809,556417,566790,577653,584490,608177,612740,622607,650032,676429,703561,709868,716969,723607,729908,757743,765116,772746,775147,792714,825225,853940,878714,885616,901534,929…
T100	l4	V1	Cluster 249	403	T100	l4	V1	Cluster 282	66	35	64303,157480,172273,178118,218356,236215,266692,276128,333162,395681,442683,460641,463823,494402,533011,570146,602707,634460,666745,675670,678106,681952,695053,697509,765434,770590,838339,872851,897965,920965,923235,929532,943223,973524,986039
T100	l4	V2	Cluster 250	354	T100	l4	V2	Cluster 284	5	5	145180,258398,358841,506215,646988
T100	l4	V2	Cluster 253	26	T100	l4	V2	Cluster 285	233	6	135139,370808,392883,427285,560808,662816
T100	l4	V2	Cluster 253	26	T100	l4	V2	Cluster 287	11	1	170356
T100	l4	V2	Cluster 254	25	T100	l4	V2,V1	Cluster 278	703	2	34831,377771
T100	l4	V2	Cluster 255	34	T100	l4	V2,V1	Cluster 278	703	21	53848,72496,80731,82168,128691,187290,240684,254788,263488,371897,403299,474330,527556,557027,787032,799095,808220,843020,852119,886651,896610
T100	l4	V2	Cluster 257	93	T100	l4	V2	Cluster 289	59	10	31813,277388,407141,457350,510144,580424,601220,623792,877497,973245
T100	l4	V2	Cluster 258	43	T100	l4	V2	Cluster 288	156	21	60949,117762,286337,354335,362231,433840,440924,442082,567770,575913,613340,624598,641487,715236,777873,806981,826738,868367,895893,901395,917348
T100	l4	V2	Cluster 260	185	T100	l4	V2	Cluster 295	818	3	168577,248657,321590
T100	l4	V2	Cluster 262	300	T100	l4	V2	Cluster 300	3	3	239517,484764,565134
T100	l4	V2	Cluster 263	198	T100	l4	V2	Cluster 297	3	1	757047
T100	l4	V2	Cluster 265	241	T100	l4	V2	Cluster 301	408	139	23343,29465,30293,43380,52973,53128,61700,66936,77936,81335,82636,88095,90313,94737,97327,101436,102340,106115,106676,108575,109083,122188,128254,133700,144942,166809,178629,182529,184740,187633,189335,191205,204965,221615,227700,234710,245184,246651,248234,259598,260224,266555,266981,283838,292855,299989,300986,314832,330003,333698,336505,361234,374342,379714,390244,390308,400969,401810,404052,4…
T100	l4	V2	Cluster 266	113	T100	l4	V2	Cluster 304	151	23	39225,45518,54745,101419,104273,135009,149566,255607,276829,393484,396228,461293,532520,536943,565238,596638,620912,697503,716281,789069,879520,934477,978940
T100	l4	V2	Cluster 269	24	T100	l4	V2	Cluster 304	151	15	35749,58632,168018,196476,204145,221433,224653,376421,442120,545624,610564,653819,666560,761702,789764
T100	l4	V2,V3v	Cluster 270	177	T100	l4	V3v,V2	Cluster 306	358	10	14980,151318,373143,498182,532212,544719,575084,629175,656593,674232
T100	l4	V3v,V2	Cluster 271	304	T100	l4	V3v	Cluster 307	358	60	24251,26403,32364,42024,43102,43459,54663,81016,84929,87037,90602,121535,134621,149633,166375,189237,190700,221669,281759,309568,316345,332437,335781,335846,346072,346087,366586,368774,370726,391531,395933,432037,433581,435331,485697,495995,547211,556528,569177,589420,604618,612149,637695,641796,643727,665546,713863,731082,733821,746478,765147,772740,785809,834931,868255,881283,901541,924704,9442…
T100	l4	V3v	Cluster 273	309	T100	l4	V3v	Cluster 307	358	17	8357,50170,96063,149085,223284,329218,340871,455939,470317,470716,516800,594463,623048,727147,728304,788254,930582
T100	l5	V2,V3d	Cluster 276	2471	T100	l5	V2	Cluster 310	3	3	815124,850271,967366
T100	l5	V3d	Cluster 279	131	T100	l5	V3d	Cluster 312	220	10	89729,167385,240424,505480,517060,584138,591445,615384,868801,967525
T100	l5	V2	Cluster 280	117	T100	l5	V2	Cluster 314	131	16	48789,78149,110055,246384,250736,256190,327212,343134,387701,412647,462534,524813,665086,777352,808813,868321
T100	l5	V3d	Cluster 282	40	T100	l5	V3d	Cluster 316	16	3	466846,590230,763674
T100	l5	V2	Cluster 283	49	T100	l5	V2	Cluster 317	844	48	21712,37252,54003,67776,81545,84190,84260,107053,191510,252340,261160,289683,315621,318138,322110,331555,360548,361386,364351,368285,433831,515967,523527,529043,556489,566783,581125,590333,593089,593329,601979,725361,752595,753848,768603,771912,788122,798205,813321,822586,881055,894796,896234,901435,913419,933577,938756,970806
T100	l5	V2	Cluster 292	217	T100	l5	V2	Cluster 330	735	100	2475,21651,41853,53577,54160,56790,65157,71209,96317,104364,113079,121841,154447,162075,166544,169415,172170,187231,197330,212611,232196,248947,255310,260892,261711,262268,262843,268326,270956,281407,290768,294108,294670,296651,314970,325133,331569,339993,342976,351841,355971,369293,371082,376064,381431,386662,394820,412792,414277,419160,445204,470433,476048,482330,505472,514963,517319,517578,521…
T100	l5	V2	Cluster 292	217	T100	l5	V2	Cluster 331	3	3	72005,294032,863490
T100	l5	V2	Cluster 293	314	T100	l5	V2	Cluster 330	735	179	16510,37116,50284,58379,61915,77603,88992,89593,98596,98927,101170,104688,108134,123487,129446,130951,132434,132868,133763,150300,151012,155836,164828,168657,169871,173366,182080,182687,183015,184223,187327,197466,199398,201137,202021,215804,219068,220185,222669,229138,231406,231923,247446,251885,255597,257967,266594,272489,273087,279076,284663,286626,305626,310169,310785,311295,314940,320251,321…
T100	l5	V2	Cluster 294	30	T100	l5	V2	Cluster 335	432	11	61276,176545,194251,209160,485185,491357,670624,708658,837838,910775,968991
T100	l5	V2	Cluster 294	30	T100	l5	V2	Cluster 329	85	1	220493
T100	l5	V1	Cluster 296	146	T100	l5	V1	Cluster 333	2	1	919049
T100	l5	V1	Cluster 297	303	T100	l5	V1	Cluster 348	33	28	16042,24889,61358,73067,114174,131759,138621,143024,160431,204456,224058,228613,229157,245649,254742,389257,394189,415380,570281,645388,658485,690844,752041,798805,811404,833066,977241,991005
T100	l5	V1	Cluster 297	303	T100	l5	V1	Cluster 337	148	6	386002,625712,659533,685758,893754,898246
T100	l5	V2	Cluster 298	26	T100	l5	V2	Cluster 341	57	8	89879,333491,360947,408452,440204,471587,513393,883142
T100	l5	V2	Cluster 299	181	T100	l5	V2	Cluster 343	407	63	35202,66373,92272,100491,105938,119233,128612,130323,163438,184019,194550,198836,200277,207372,231749,238311,280087,294186,302776,317011,372616,375479,378542,381856,398474,408051,425979,433994,441697,452089,458612,459737,466448,490297,493610,499449,523156,536555,537076,586470,595659,607743,659766,732059,742347,759396,773550,774404,780706,786137,830974,843765,871438,871999,876521,883537,944467,945…
T100	l5	V2	Cluster 301	276	T100	l5	V2	Cluster 358	3	3	367383,737769,881843
T100	l5	V1	Cluster 302	192	T100	l5	V1	Cluster 356	306	55	28550,36423,47673,53375,76017,79458,80258,89480,108493,125961,135015,189953,230651,242680,317486,347774,355456,355821,383427,384832,395679,418701,429139,451449,452033,460853,470179,472793,477610,506568,510506,548735,553056,573216,579365,583187,619830,626739,676474,728406,765304,767548,781443,858831,866351,870411,871546,877673,919912,921496,926915,943595,957208,964156,967834
T100	l5	V2	Cluster 303	144	T100	l5	V2,V1	Cluster 346	165	2	233633,632994
T100	l5	V2	Cluster 303	144	T100	l5	V2	Cluster 352	145	2	549701,695214
T100	l5	V1	Cluster 306	98	T100	l5	V1	Cluster 356	306	41	10812,18956,20255,28733,48349,92380,146824,150795,170624,173355,184893,216314,287907,329637,348941,416843,419393,455149,459624,512822,522502,572431,580642,623759,626382,644885,663697,694934,731443,761344,765718,792325,803891,866749,926064,933485,934118,967066,968834,995130,995256
T100	l5	V2	Cluster 311	92	T100	l5	V2	Cluster 364	44	5	53337,454649,518981,635800,895732
T100	l5	V2	Cluster 313	417	T100	l5	V2	Cluster 363	190	97	68551,69451,91693,93372,100012,106692,107151,115219,122011,140870,161966,184468,184797,187619,196697,204191,204417,218718,218865,221293,262870,274538,279817,292228,296596,303248,325723,331465,333463,350322,359787,372686,379434,382385,407964,435480,451722,465997,471468,478737,484749,493174,504895,515033,527655,540417,540647,552993,554841,576238,577610,589779,592906,635419,648777,653399,656939,7014…
T100	l5	V2	Cluster 315	126	T100	l5	V2	Cluster 368	121	11	176763,384809,501488,549894,586361,731360,760084,832682,881931,933945,993292
T100	l5	V2	Cluster 316	100	T100	l5	V2	Cluster 371	245	45	1267,29858,43009,97176,108391,116814,173072,227552,232368,234382,263106,295698,303735,319603,330489,336795,374221,384604,425550,483007,581327,586487,613632,643616,649798,684412,690058,691705,699094,707563,717331,736192,739780,765399,791406,825671,853177,878141,881567,887946,905766,913528,943201,987777,993388
T100	l6	V3d	Cluster 317	417	T100	l6	V3d	Cluster 375	292	33	27153,45207,50326,61230,110866,133434,154551,188203,188374,203066,227103,242851,246179,257464,259026,360382,480124,483454,490906,498162,517820,565398,595410,602949,611020,689812,709956,718743,735080,919609,927735,948505,974959
T100	l6	V3d,V2	Cluster 318	791	T100	l6	V3d	Cluster 375	292	112	4543,11895,16184,27094,40778,40956,49200,50995,65638,66325,66668,70683,75532,81402,81884,84671,85444,89760,94875,99645,109765,114435,115995,124404,131627,134704,138678,139149,147884,154811,157576,173256,174625,180832,181665,183057,188120,188362,190800,200576,206719,214665,215823,222238,225975,245893,253409,263216,266435,284329,296493,302643,310739,317410,325612,354032,360795,362064,378272,387048,…
T100	l6	V3d,V2	Cluster 318	791	T100	l6	V2,V3d	Cluster 376	78	59	18134,21641,43551,43960,74135,82573,118253,122656,130506,152254,169648,187776,188535,207175,211315,229517,237953,238875,246803,247870,268140,288804,324101,338312,338923,343829,360180,414931,415284,419585,423452,448128,453717,467181,476321,489862,537777,542116,561030,570340,583229,624106,649826,671418,678616,712843,716039,716150,727134,733175,736490,768513,822877,831295,886711,906652,917691,920583…
T100	l6	V2	Cluster 319	343	T100	l6	V2	Cluster 378	78	48	42025,52676,54137,92996,127325,160922,232386,256617,262448,288732,321030,321524,330570,360751,374840,382545,391960,415596,421139,427589,476635,523246,555019,560148,602058,630868,632443,672383,699296,702203,703183,714525,767660,774458,795680,843234,845572,846973,862740,868160,869587,891491,892716,905714,928475,929027,970098,992337
T100	l6	V2	Cluster 320	1345	T100	l6	V2	Cluster 381	512	404	5053,17458,20417,21151,25832,28044,30004,32996,33901,35098,37256,43537,46824,47369,48226,51443,52955,53074,59216,60511,71901,72453,73915,75464,76545,78574,80200,85577,85792,89148,89531,90097,91397,95214,98519,101738,103357,105285,108453,109984,111654,111670,112345,115422,115814,116490,117309,119494,120620,122386,125795,130850,141205,141285,143522,145682,147712,148766,150585,154151,155325,157588,1…
T100	l6	V2	Cluster 320	1345	T100	l6	V2	Cluster 383	745	98	12816,15000,66092,71744,76768,92704,106544,128786,135146,146398,153287,162393,176893,185751,206010,208447,221986,224638,249077,268061,274862,280942,286149,287305,288630,289777,292820,330164,332428,334583,334739,336731,346804,360737,379856,386820,396367,400632,405698,409489,413389,417061,417899,419939,422552,441316,446430,457408,477582,495298,501658,505271,519817,527471,537495,545822,546782,556105…
T100	l6	V2	Cluster 320	1345	T100	l6	V2	Cluster 387	18	11	14976,35514,158026,166617,239224,309557,374256,560687,614266,951059,963919
T100	l6	V2	Cluster 321	716	T100	l6	V2	Cluster 383	745	35	27196,90904,110145,159947,173846,185512,195929,248055,263381,280886,281987,328312,357563,375177,443276,462694,489358,538543,559411,597536,612335,612996,622272,626720,645751,656157,784476,817973,824349,881034,889770,947173,951697,954382,975663
T100	l6	V2	Cluster 321	716	T100	l6	V2	Cluster 389	525	59	60563,61506,68590,70579,81677,127571,138181,152455,167496,177989,185220,186825,197896,198884,213285,219356,252034,257463,262839,267691,273478,277653,309648,319602,332991,334537,358486,361341,399463,413692,431195,444274,462328,477801,506515,507658,507713,525096,567081,596373,612346,681959,684710,686357,718776,741658,790239,867710,884177,884997,888335,897947,911730,940082,944849,949823,950998,98133…
T100	l6	V2	Cluster 321	716	T100	l6	V2	Cluster 390	7	4	106555,146248,287397,560641
T100	l6	V1	Cluster 322	372	T100	l6	V1	Cluster 394	14	14	88365,92993,175023,261191,268045,327251,502332,546329,735596,768880,771687,855468,881273,969154
T100	l6	V1	Cluster 322	372	T100	l6	V1	Cluster 388	137	7	205749,301666,313762,346319,735715,898112,979386
T100	l6	V2	Cluster 325	301	T100	l6	V2	Cluster 402	277	63	1379,33102,73253,94517,121206,125146,131154,146242,159696,168312,171177,178695,235950,244259,246337,275336,283916,286050,286471,286785,308074,355104,361241,367018,368164,402612,406196,408279,413197,435525,458773,504528,519202,550420,576333,577071,597712,597883,627311,628342,669437,704153,720013,728019,764876,781209,801259,801685,836387,841250,863063,871074,885446,915549,918403,945970,965117,96957…
T100	l6	V2	Cluster 325	301	T100	l6	V2	Cluster 396	3	3	48707,295645,430098
T100	l6	V1	Cluster 326	998	T100	l6	V1	Cluster 403	35	28	31441,74554,93685,154354,162176,229188,267210,316839,396170,414368,444702,467518,471369,513880,516856,562302,630690,688080,706279,706384,715828,718199,836864,838692,889113,921059,934745,958210
T100	l6	V1	Cluster 326	998	T100	l6	V1	Cluster 397	4	4	403030,815892,928430,990586
T100	l6	V2	Cluster 328	76	T100	l6	V2	Cluster 404	76	24	17541,53384,57107,88546,97461,170326,190996,225675,228011,288655,335513,408621,422988,544843,568104,599064,615047,697776,870156,871165,919277,928946,958785,959263
T100	l6	V1,V2	Cluster 329	276	T100	l6	V1,V2	Cluster 407	244	13	77162,95040,131123,185935,398046,428583,526363,537322,556768,625729,875491,963286,994644
T100	l6	V2	Cluster 331	424	T100	l6	V2	Cluster 401	731	19	51491,53630,138409,196852,201711,216960,231251,324256,392377,400856,450943,510687,598157,627531,631706,636625,793309,801862,922137
T100	l6	V1,V2	Cluster 332	522	T100	l6	V1,V2	Cluster 413	483	100	4623,43348,57851,82331,87896,89954,117507,118325,120160,122031,131042,144927,149239,151347,177975,186379,190885,214354,216560,222306,232956,245662,246598,263067,278696,283321,284864,293598,301913,325175,327754,328216,330124,346049,358073,362059,365102,370834,386141,387596,389012,390270,392924,407318,409599,414031,414979,415903,447683,453902,455657,456384,456983,459419,459959,460988,463856,495519,…
T100	l6	V2	Cluster 333	124	T100	l6	V2	Cluster 409	957	107	3105,51902,75684,78596,81948,104706,120505,143315,143448,146600,146919,147029,177358,184398,190151,191284,219701,239129,245752,260081,271197,272385,285037,294380,307982,320886,342526,353096,367586,370007,379615,387358,388946,397832,399091,403418,412478,417536,419235,439701,440872,449498,450480,466154,467819,480645,488727,495947,511943,530745,533505,550251,552232,571173,571663,581574,595296,602745…
T100	l6	V2	Cluster 334	32	T100	l6	V2	Cluster 409	957	32	136105,215351,229880,272248,299374,344063,350971,354200,381113,411566,496354,505630,538000,551765,554474,633992,726929,752062,810635,823839,838627,851907,894131,920043,927733,928856,939400,954885,968965,977679,985039,993621
T100	l6	V2	Cluster 335	63	T100	l6	V2	Cluster 418	319	19	115487,233045,243763,381176,453733,464809,469503,541972,542598,568334,620007,663159,663367,697802,771527,811147,943627,972158,993792
T100	l6	V1	Cluster 336	249	T100	l6	V1	Cluster 419	73	45	22483,52856,65299,71477,80709,86915,98502,101949,108780,118379,132005,157257,173872,215572,277753,285282,296623,315120,331521,331574,342339,415201,421007,458822,473252,496502,516098,516110,602580,624439,657882,724218,751387,764714,792319,839536,878607,904052,920165,934384,952267,952774,957737,968318,986705
T100	l6	V1	Cluster 336	249	T100	l6	V1	Cluster 411	76	4	237943,331168,381912,973251
T100	l6	V1	Cluster 337	256	T100	l6	V1	Cluster 420	16	8	80711,131726,140469,171455,235715,323152,539420,558409
T100	l6	V1,V2	Cluster 338	227	T100	l6	V1	Cluster 427	296	35	18007,59805,62436,99636,124906,251887,254374,271377,290103,292102,310607,328227,356980,389492,390410,396737,433934,451275,457216,463284,475541,478398,504239,548255,558138,562407,572007,578394,703067,745571,842161,858393,865066,928982,976388
T100	l6	V1,V2	Cluster 338	227	T100	l6	V2	Cluster 414	132	25	78604,78630,81338,87912,122363,159281,163264,208274,255621,290385,296715,299860,326899,340378,384915,449935,500364,602403,607299,711694,731885,803628,835138,921103,952859
T100	l6	V1	Cluster 339	286	T100	l6	V1	Cluster 425	197	64	14742,25550,75815,78919,91799,101657,127375,131775,133658,147391,150095,167744,208282,210026,232912,233259,240940,246679,284416,291157,312464,314653,317809,325379,327861,347476,375083,386967,429280,470278,470456,491188,497403,499533,582977,585771,665799,666427,681272,714002,737833,742724,759335,797640,809643,811078,813310,835338,847375,850177,875175,900941,904760,915455,917950,920322,938571,93926…
T100	l6	V2	Cluster 340	69	T100	l6	V2	Cluster 415	54	4	292754,657688,950415,987456
T100	l6	V1	Cluster 341	337	T100	l6	V1	Cluster 424	144	101	5581,10866,15124,19413,31744,44859,47208,50954,51549,57437,70999,74335,90305,97900,101696,109213,131470,142609,160011,161567,162207,171896,173457,185631,189046,194473,196433,198016,198565,216376,222046,228028,237463,249585,259683,265881,270767,271083,306884,322410,322970,334466,337395,381402,398738,401253,426916,438404,441809,446212,446968,463450,470772,491663,492734,508735,509650,510575,514459,5…
T100	l6	V1	Cluster 341	337	T100	l6	V1	Cluster 425	197	34	34242,54597,79971,134379,231001,249850,328528,336362,340968,345457,345998,352727,357915,381874,382865,476293,479669,501142,553238,555553,645286,663528,698913,740319,787388,800525,818339,831880,844260,844438,853227,864962,908617,972537
T100	l6	V1	Cluster 342	575	T100	l6	V1	Cluster 422	28	3	120395,332788,786002
T100	l6	V2	Cluster 344	114	T100	l6	V2	Cluster 430	77	5	167083,331322,414787,773159,809932
T100	l6	V2	Cluster 345	92	T100	l6	V2	Cluster 430	77	25	23344,28683,43930,75608,112172,125441,136769,148871,165077,238543,321542,343909,378119,388346,458791,570798,636051,679376,818127,829910,847221,860222,932285,949020,974672
T100	l6	V2	Cluster 347	114	T100	l6	V2	Cluster 418	319	15	18812,90920,117108,127701,252076,386865,443622,457131,459637,459816,595250,720735,922488,965142,985274
T100	l6	V1,V2	Cluster 348	450	T100	l6	V1	Cluster 434	93	31	25216,54856,78362,97443,98673,116545,136942,180782,195636,202657,207759,284087,294885,309244,350411,362701,364479,481025,501342,526487,578073,619096,629909,676525,702762,818898,871607,872889,897416,909601,983480
T100	l6	V1,V2	Cluster 348	450	T100	l6	V2	Cluster 438	213	7	43984,127202,127966,241449,481446,977759,978739
T100	l6	V2	Cluster 351	201	T100	l6	V2	Cluster 441	174	26	57670,137882,170104,219884,234401,308233,380048,403967,509502,540902,632777,702053,724349,738011,781584,807326,837642,874999,897211,928135,929787,935976,947859,951260,975990,989416
T100	l6	V2	Cluster 351	201	T100	l6	V2	Cluster 440	50	24	130032,160158,173720,200602,211827,236527,236620,324473,328308,351662,366406,542086,556790,559502,564586,677706,678636,744613,757680,789393,791715,792202,894927,976176
T100	l6	V3v,V2	Cluster 356	319	T100	l6	V3v,V2	Cluster 446	42	22	48323,93664,109631,111352,125933,149437,183662,189641,332047,341700,348268,353240,362274,373196,413681,586747,653838,739502,762059,901229,948199,950239
T100	l6	V3v	Cluster 357	354	T100	l6	V3v	Cluster 447	13	2	254402,555911
T100	l6	V3v	Cluster 358	55	T100	l6	V3v	Cluster 448	73	6	10700,223919,239030,312519,394117,756980
T101	l1	F6,24b	Cluster 7	23	T101	l1	F6,24b	Cluster 5	24	3	2529,104354,269557
T101	l1	24b	Cluster 11	6	T101	l1	F6,24b	Cluster 5	24	1	306249
T101	l1	46v,46d	Cluster 14	11	T101	l1	46d,46v	Cluster 7	12	1	89093
T101	l1	46v,46d	Cluster 15	47	T101	l1	46d	Cluster 9	13	2	79845,208511
T101	l1	46v,46d	Cluster 15	47	T101	l1	46d,46v	Cluster 7	12	1	153446
T101	l1	44,45b	Cluster 17	38	T101	l1	44,45b	Cluster 13	97	12	22116,27682,64902,72660,75585,176670,179698,182227,198304,200728,272176,298510
T101	l1	F5	Cluster 19	8	T101	l1	F5	Cluster 15	23	3	77090,149257,313777
T101	l1	Iai	Cluster 30	9	T101	l1	Iai	Cluster 21	63	3	54098,69269,214776
T101	l1	Iai	Cluster 34	19	T101	l1	Iai	Cluster 22	20	2	135470,217651
T101	l1	Iai	Cluster 34	19	T101	l1	Iai	Cluster 21	63	1	175895
T101	l2	F7	Cluster 37	110	T101	l2	F7	Cluster 26	102	24	6983,7977,10649,20257,31125,34519,34796,44510,49961,57433,59206,61306,62708,103012,115977,121741,130833,147780,171317,177695,183960,209002,218954,273642
T101	l2	F7	Cluster 38	30	T101	l2	F7	Cluster 25	151	19	8347,9738,45336,63693,101544,107266,109651,120609,124275,150210,168100,172403,172690,175230,244724,255659,262666,271229,292005
T101	l2	F7	Cluster 39	174	T101	l2	F7	Cluster 28	61	9	3034,13184,17578,30561,42031,44036,69191,197665,297620
T101	l2	F7	Cluster 40	42	T101	l2	F7	Cluster 28	61	8	26264,58888,71285,78639,97784,97931,197600,259364
T101	l2	F6	Cluster 41	22	T101	l2	F6	Cluster 29	136	3	4737,11544,227930
T101	l2	8Ad	Cluster 44	386	T101	l2	8Ad	Cluster 32	11	6	17528,56187,57553,60847,98744,199841
T101	l2	8Ad	Cluster 44	386	T101	l2	8Ad	Cluster 33	94	20	21496,22095,32807,36309,50697,51181,65801,84735,88796,91779,102514,103953,104247,141429,160557,253016,260515,266021,314673,314698
T101	l2	8Ad	Cluster 44	386	T101	l2	8Ad	Cluster 35	8	8	27353,45252,146415,199847,207882,210030,233825,298480
T101	l2	F7	Cluster 45	82	T101	l2	F7	Cluster 34	28	10	21167,29615,57101,95104,117860,151909,201272,277834,297328,312250
T101	l2	8Bs	Cluster 48	101	T101	l2	8Bs	Cluster 38	170	1	294915
T101	l2	8Bs	Cluster 49	82	T101	l2	8Bs	Cluster 38	170	31	1510,25557,28739,49899,57784,63850,64955,64989,65463,66224,74115,80904,113866,142652,159403,162699,165934,168522,175600,182789,202844,207300,209041,209718,212351,229922,240828,262175,273339,275457,282014
T101	l2	24c,24b,F6	Cluster 50	183	T101	l2	F6	Cluster 39	102	26	67764,73760,78470,86091,103626,110116,113141,133798,147600,155281,157879,165343,174247,180884,186151,196930,209760,210945,231802,250557,290022,292276,298420,307512,311035,311055
T101	l2	8Bs	Cluster 51	96	T101	l2	8Bs	Cluster 38	170	35	1326,2645,6455,7281,10371,20761,26572,27086,29266,43795,53277,57243,64412,72885,115299,126585,146908,155614,158637,166565,172022,209216,216345,241932,267502,269098,271251,277072,282495,283749,300901,306666,311759,311880,312627
T101	l2	24c,F6	Cluster 52	158	T101	l2	24c,F6	Cluster 41	256	17	4458,5903,8839,11743,29747,45964,55124,93112,114046,135658,148817,159034,176096,237409,302471,304862,317829
T101	l2	24c	Cluster 54	49	T101	l2	24c,F6	Cluster 41	256	14	9376,24683,69270,76326,90932,106305,127463,128525,132138,136615,213383,232293,280324,292341
T101	l2	46d	Cluster 55	23	T101	l2	46v,46d	Cluster 44	216	13	48670,64788,67791,71053,92443,117133,148974,152971,176523,208476,283840,301379,306311
T101	l2	46d	Cluster 55	23	T101	l2	46d	Cluster 42	3	1	215828
T101	l2	24c	Cluster 57	84	T101	l2	24c,F6	Cluster 41	256	21	5100,10402,16078,28824,35089,54036,111920,143206,149256,153872,162800,166949,229427,233711,244739,262892,274425,294619,306559,311704,315565
T101	l2	46d	Cluster 58	64	T101	l2	46d,46v	Cluster 45	78	10	34346,73620,74438,74509,85243,162295,163012,182614,202308,283060
T101	l2	46d	Cluster 60	45	T101	l2	46d,46v	Cluster 47	126	8	181190,181215,197132,207698,208052,222204,245034,291492
T101	l2	24a	Cluster 63	154	T101	l2	24a	Cluster 51	185	69	6679,19578,21957,22500,24399,31726,33642,40992,51452,54252,54751,64186,66051,67074,76143,79354,79978,82347,91334,92906,102240,107614,111967,116411,118317,121599,121979,125887,125986,127637,128926,129955,130807,134064,135564,136212,138495,145787,152442,155999,157814,186905,194261,195673,202324,204073,205987,218028,225907,233285,233435,235296,239671,240458,240527,244438,251842,253447,253811,259654,…
T101	l2	46v	Cluster 64	88	T101	l2	46v,46d	Cluster 50	66	24	5726,11809,44314,100141,119731,127577,131651,154415,158907,167754,184287,186775,207039,211768,219379,241927,243566,250187,268166,272010,285564,291430,294309,313752
T101	l2	45b,8Av	Cluster 66	872	T101	l2	45b	Cluster 54	242	106	5848,6186,8571,11641,13185,27802,31729,45752,48035,54650,54919,59906,61047,66753,72617,75405,75803,79033,80304,81743,82994,83353,83766,87039,89781,107054,111508,111789,112136,119886,122757,122923,123225,123845,130023,135895,135973,138913,141833,144049,144557,161922,166528,168701,172237,172683,175573,179912,180357,182220,193087,193763,193825,195885,207310,213246,218302,226018,226889,228434,242790,…
T101	l2	46v	Cluster 67	111	T101	l2	46v,46d	Cluster 52	37	5	136040,158644,248945,261252,314970
T101	l2	45b,44	Cluster 68	138	T101	l2	45b	Cluster 54	242	13	94386,106079,107290,120960,125419,151071,167424,186577,197932,228667,265429,302785,307867
T101	l2	44	Cluster 69	124	T101	l2	44	Cluster 60	15	12	2685,46838,73549,86894,103852,112010,131168,160561,184008,204301,249639,264974
T101	l2	44	Cluster 69	124	T101	l2	44	Cluster 53	127	11	13454,147175,163087,165400,170402,175130,206587,222985,247209,309032,311568
T101	l2	32,24a	Cluster 71	10	T101	l2	32,24a,10mc	Cluster 61	404	10	18386,32211,43488,44416,102508,114903,205771,251437,272391,301561
T101	l2	F5,44	Cluster 72	1559	T101	l2	F5	Cluster 58	29	21	11940,24860,54104,59787,63022,83157,91447,104963,115126,125299,137421,154661,167297,174319,175223,178708,219948,245993,272929,274544,306833
T101	l2	F5,44	Cluster 72	1559	T101	l2	F5	Cluster 56	26	23	20766,24011,30511,47426,48005,59596,81948,96102,108462,118245,120203,130512,130531,144410,147764,168407,174128,194737,203234,230198,245769,291989,319714
T101	l2	F5,44	Cluster 72	1559	T101	l2	F5	Cluster 59	6	6	24824,46706,73961,158846,242766,279411
T101	l2	F5,44	Cluster 72	1559	T101	l2	F5	Cluster 57	7	5	65590,104605,137733,155639,231997
T101	l2	32	Cluster 74	66	T101	l2	32,24a,10mc	Cluster 61	404	33	22068,43670,48268,52052,63358,66397,72458,95241,108004,114455,114557,124129,130463,143161,144498,156871,165278,177279,183242,214246,228393,242486,248882,249404,251662,254646,258278,268580,270530,279635,285338,304326,308721
T101	l2	13b,13m	Cluster 75	31	T101	l2	13m,13b	Cluster 67	758	24	8283,17802,20090,27577,31646,48036,56499,66985,71585,110137,122825,127120,131573,138784,146763,162893,218292,232739,238395,240997,253460,254446,282478,289350
T101	l2	F5	Cluster 76	163	T101	l2	F5,PrCO	Cluster 63	13	3	18593,30142,130193
T101	l2	10mc	Cluster 77	12	T101	l2	10mc,14c	Cluster 64	354	12	41893,47351,98210,106045,149702,178554,220778,244088,250783,264144,302320,317548
T101	l2	13m	Cluster 78	22	T101	l2	13m,13b	Cluster 67	758	19	1026,14581,20294,33786,56069,68801,73329,85466,107122,111821,113768,117722,127336,135153,147015,156272,209544,281483,296517
T101	l2	13m,Iai	Cluster 79	83	T101	l2	Iai	Cluster 65	610	19	3114,10627,40979,56632,67843,74614,76476,88776,125184,136196,152549,182162,185243,209953,237522,258289,293640,301667,316204
T101	l2	13b	Cluster 81	14	T101	l2	13m,13b	Cluster 67	758	3	8035,57382,59132
T101	l2	13m	Cluster 82	60	T101	l2	13m,13b	Cluster 67	758	2	9109,9843
T101	l2	14c	Cluster 83	54	T101	l2	14c	Cluster 68	76	17	52851,66661,68616,87016,90922,165830,170278,189741,205704,209106,228230,241987,263012,263747,266985,293305,295972
T101	l2	14c	Cluster 85	54	T101	l2	14c	Cluster 73	42	11	49561,105557,105968,106717,112372,121029,136913,171873,211308,244463,266472
T101	l3	F7	Cluster 86	238	T101	l3	F7,F6	Cluster 77	705	51	3469,4612,4952,5563,6070,9963,12460,16139,17024,19558,20149,24967,31088,31809,34746,34901,38390,39719,42762,55981,64194,64987,69626,70391,79142,83151,83323,85356,91839,95108,96900,108383,118712,174087,176676,182521,193092,194428,194649,196537,200294,200758,206875,210813,219250,244926,286928,287341,295839,312669,314942
T101	l3	F7	Cluster 86	238	T101	l3	F7	Cluster 76	251	13	8735,10518,28857,70578,103924,104997,115103,143531,199234,203581,253672,287529,297752
T101	l3	F7	Cluster 87	188	T101	l3	F7	Cluster 75	675	111	918,1871,2880,5527,9879,10003,11581,11709,16788,18545,20949,21101,21589,21651,23316,24875,25349,27758,28035,28330,32195,32531,33160,39352,39472,44688,48705,48830,55490,63538,65647,66097,66610,69467,71159,72743,73625,77582,83741,85474,86100,87452,89747,91187,92978,94042,97816,100750,103119,104726,105263,109598,115586,119465,119555,121142,121534,125412,126752,127233,129718,147055,149553,150231,1571…
T101	l3	F7	Cluster 87	188	T101	l3	F7	Cluster 78	108	35	1220,3419,8850,10852,17408,28002,28141,29932,29978,33036,43037,44203,54334,59541,61414,63239,63349,68407,75677,81060,97170,140491,148565,176698,179603,212023,230600,230804,248122,257204,274368,287835,293826,309150,312139
T101	l3	F7	Cluster 88	19	T101	l3	F7	Cluster 78	108	14	1063,11841,21331,51172,55860,64293,70485,112276,121668,129355,158127,173286,228420,277813
T101	l3	F6	Cluster 89	99	T101	l3	F6,F7	Cluster 80	55	6	41941,45087,91693,173370,181672,229585
T101	l3	F6	Cluster 90	105	T101	l3	F7,F6	Cluster 77	705	9	19741,48440,59451,73857,94614,175733,196535,227579,310011
T101	l3	F7	Cluster 91	523	T101	l3	F7	Cluster 88	139	37	1781,13403,17713,19387,36278,44993,47893,52706,54657,56673,61745,65905,70817,80180,85635,88255,97010,116690,145195,150571,154600,165740,203553,208055,209662,216625,224457,244371,246738,256534,263096,269462,285613,295868,296389,296434,312522
T101	l3	F7	Cluster 91	523	T101	l3	F7	Cluster 81	232	88	3515,12523,13008,18562,19940,20941,23515,25071,26508,28968,41655,48103,49431,50394,50918,52000,53065,54947,58924,67073,70207,72824,75207,80626,83205,85726,101009,105459,106924,112048,112374,114710,118674,125521,127972,137280,139170,144419,148173,154515,154601,157530,165069,166409,168423,171052,177378,177600,177736,178140,178428,187248,188655,191806,192975,196298,200743,202768,212229,220023,224247…
T101	l3	F7	Cluster 91	523	T101	l3	F7	Cluster 82	33	5	76907,78888,222870,241975,254007
T101	l3	F7	Cluster 91	523	T101	l3	F7	Cluster 87	14	2	191770,307685
T101	l3	F7	Cluster 92	38	T101	l3	F7	Cluster 81	232	9	115467,133467,155122,155204,212206,213051,229428,229758,309337
T101	l3	8Ad	Cluster 93	385	T101	l3	8Ad	Cluster 83	75	49	10653,11195,11898,28203,31119,32729,39253,45534,46751,47126,52845,65453,73652,75671,78961,81933,84611,85505,86507,105149,113992,115996,117211,126811,135579,139453,147353,149340,158033,161538,169851,181567,181776,198145,198551,202524,208962,211526,215257,228261,236951,258139,272819,276283,280418,286723,289476,293494,303033
T101	l3	8Ad	Cluster 93	385	T101	l3	8Ad	Cluster 86	33	7	34982,102785,109760,189144,195563,307661,311199
T101	l3	F6	Cluster 94	107	T101	l3	F6	Cluster 84	350	51	1911,3155,10900,14663,19790,21402,24049,24580,25851,26788,35546,37282,40990,45854,47749,48180,50171,64345,66186,72225,72663,82505,88215,89032,97342,103695,105334,113725,124383,126590,157739,169071,174678,189531,189968,194389,198713,211346,213068,215691,239149,239568,274525,275345,280815,280970,292432,293737,294123,302946,318120
T101	l3	F6	Cluster 94	107	T101	l3	F6	Cluster 89	544	12	3840,6662,9931,32404,45920,49904,60284,69967,84127,102601,119937,273875
T101	l3	8Bs,F7	Cluster 97	212	T101	l3	8Bs	Cluster 92	188	21	29788,36367,54797,66054,78462,85256,89325,107462,141978,142278,163891,168824,172725,175913,199082,234312,246425,249320,273956,283969,318830
T101	l3	8Bs,F7	Cluster 97	212	T101	l3	F7	Cluster 88	139	2	57697,150815
T101	l3	F6	Cluster 98	136	T101	l3	F6	Cluster 93	121	27	5253,31333,34784,41585,47663,85167,93594,95072,105930,126582,133067,144950,147906,155266,171160,173428,177248,192292,199111,218370,227745,236426,238924,241133,241739,246940,286284
T101	l3	F6	Cluster 98	136	T101	l3	F6	Cluster 95	162	47	7812,13149,14927,22162,25515,25659,30439,32363,34285,43119,43958,45323,46786,57025,57245,58522,60478,64058,73043,73840,77250,78033,80827,120383,124552,143693,150575,159148,160057,166352,184686,187546,190169,191038,198356,200742,207235,228933,234685,239304,275047,281000,300195,315981,316010,316914,317008
T101	l3	F6	Cluster 99	299	T101	l3	F6	Cluster 89	544	59	762,901,7525,12192,13708,23604,24270,43466,50611,51407,54027,61765,69604,72076,78910,85910,86849,87186,93480,94665,103873,112197,116734,144545,158976,159078,170585,174927,185388,189454,194838,202985,205382,212184,215125,225677,230424,231726,232857,235221,244057,247499,254230,259022,266191,273597,273848,280671,282486,287178,287867,292608,300235,305469,305817,306101,312101,312473,314963
T101	l3	F6	Cluster 99	299	T101	l3	F6	Cluster 93	121	32	4421,7627,28059,33423,39379,41618,42129,44779,45216,47821,49423,49679,69281,81630,89141,110385,111225,111290,117903,119624,119721,189307,194714,201420,226419,245520,263062,273280,280493,289510,290600,315843
T101	l3	8Bs	Cluster 100	139	T101	l3	8Bs,8Ad	Cluster 90	361	31	3200,5012,29123,30294,36410,36926,40705,44338,45402,109351,110879,110888,132264,134845,166572,166798,175745,184894,185342,186796,191346,194293,201678,222967,224922,239240,246134,247658,252411,264135,281822
T101	l3	8Bs	Cluster 100	139	T101	l3	8Bs	Cluster 96	160	28	7261,30564,38656,44333,45007,60127,63262,71765,88971,91956,102613,122614,125083,127828,167380,174428,215782,217489,218356,244442,249737,261302,280063,287331,295670,305287,319255,319762
T101	l3	8Bs	Cluster 101	253	T101	l3	8Bs	Cluster 96	160	39	1380,12707,13157,22984,23383,37616,50644,55166,55733,57870,69768,77459,80391,81969,95492,98857,114847,124393,126768,154993,157848,191101,191555,197838,208516,226912,228535,239259,256458,261835,263222,267819,271833,274774,280078,280485,305257,311986,315905
T101	l3	8Bs	Cluster 101	253	T101	l3	8Bs	Cluster 92	188	27	3922,5015,13025,26072,31731,33051,37511,53060,68249,99258,99301,107032,118493,127147,128823,135982,181462,184345,186016,187017,213158,229072,266631,278215,282384,283719,295125
T101	l3	F6	Cluster 102	199	T101	l3	F6	Cluster 95	162	28	822,1384,2735,21545,22296,25162,51217,56868,63543,66667,72302,85554,108248,118508,121706,145114,148156,152830,155130,158822,172381,184298,210989,260482,261850,281776,309748,314056
T101	l3	46d	Cluster 104	75	T101	l3	46d	Cluster 99	187	38	35879,42974,48859,57407,59097,65817,66537,68859,74851,88383,90766,104004,124875,126542,129911,133832,139518,155423,180166,189899,189932,195588,195716,208882,212734,223357,229111,236152,245063,247355,253065,262179,277859,300138,302353,304855,307455,315980
T101	l3	46v	Cluster 105	69	T101	l3	46v,8Av	Cluster 98	241	33	2800,30536,48556,58310,58639,64782,75087,76657,79341,87372,107682,107909,122572,144659,169216,175367,185248,189098,189773,195019,195397,206190,207961,209597,209976,228517,245115,254893,270361,279386,296238,303149,308109
T101	l3	8Av,46v	Cluster 106	138	T101	l3	46v,8Av	Cluster 98	241	63	3386,15013,21230,25447,30958,31795,35437,35636,46550,50922,51015,57754,60696,65105,68973,69873,87321,97091,97138,100886,105090,105151,107413,112373,128886,129299,130229,134222,138209,139551,141269,149654,151529,158470,161038,162040,164309,169290,176342,180937,193169,209091,209559,211464,222581,226974,228811,236902,240732,245267,246999,261673,261856,262161,267946,273462,274111,277940,284130,298106…
T101	l3	46d	Cluster 108	199	T101	l3	46d	Cluster 105	99	12	6450,7095,15701,148735,156869,167480,169479,203239,227947,275104,277481,298609
T101	l3	46d	Cluster 108	199	T101	l3	46d	Cluster 109	260	11	24229,43903,62633,68329,88878,149451,168036,183954,255231,276852,291449
T101	l3	46v	Cluster 109	693	T101	l3	46v	Cluster 101	139	84	7675,9921,17973,26724,29488,29698,34212,40458,47985,48487,53529,57671,66455,66628,67081,76207,78671,80612,85665,87981,90007,96184,97282,97848,110921,112392,115825,121140,126213,130035,140630,145430,150076,152981,159795,166212,170395,170848,172693,172716,174476,174941,176580,179115,180173,181895,188962,194007,195713,198643,202302,202373,210689,211789,211971,220296,225420,225695,227830,240576,24425…
T101	l3	46v	Cluster 109	693	T101	l3	46v,8Av	Cluster 98	241	18	38121,65010,107474,134590,155906,156094,181634,190638,225955,230489,252700,262755,266823,278928,280066,305611,306876,311990
T101	l3	24c	Cluster 110	195	T101	l3	24c	Cluster 100	261	69	3427,5513,5973,8544,13217,14292,16650,19556,19911,20880,21356,25631,30312,33528,37728,45524,50740,56393,61001,63032,66264,66840,69664,70375,73305,74005,91015,95843,97146,97480,98096,98344,99357,102330,112445,112970,115060,119290,128821,129980,136766,140368,164377,164884,168942,176489,180478,182201,197037,198001,207055,207203,216810,226257,228300,240489,242655,246883,251365,258877,280436,293093,29…
T101	l3	8Av	Cluster 111	240	T101	l3	8Av	Cluster 103	138	12	53795,81443,90748,127488,155183,208680,226324,240090,243389,252902,276362,291111
T101	l3	8Av	Cluster 111	240	T101	l3	8Av	Cluster 106	8	8	93638,104165,120300,263570,267781,275298,292670,317702
T101	l3	24c	Cluster 112	14	T101	l3	24c	Cluster 100	261	14	9312,9987,17379,32477,44789,64821,65111,80407,84221,98624,126954,144296,173963,176584
T101	l3	24b	Cluster 114	18	T101	l3	24b	Cluster 102	258	13	926,1700,2106,24485,57699,89462,101957,132187,149370,199307,204925,263989,268749
T101	l3	46d,46v	Cluster 116	355	T101	l3	46v,46d	Cluster 116	282	76	10218,14848,25250,25408,28628,35868,36422,42463,52915,56789,62573,70488,78314,86716,96605,99620,101840,110061,121619,122266,127983,132074,135380,142511,147075,153645,157224,161017,177368,182015,184506,185695,188942,193491,195058,198669,200585,201278,201503,203449,207483,211845,219737,221541,221979,222136,223933,224599,229774,230662,234501,235779,240148,242100,244731,251246,251691,252929,255695,25…
T101	l3	46d,46v	Cluster 116	355	T101	l3	46d	Cluster 109	260	12	52771,154201,169254,171743,188065,194552,230033,249773,282050,283343,286878,288201
T101	l3	46v	Cluster 117	191	T101	l3	46v	Cluster 114	47	9	22318,36983,60185,63218,90491,124413,178423,238695,272892
T101	l3	46v	Cluster 117	191	T101	l3	46v	Cluster 112	180	26	26805,36435,60009,101513,145492,146961,148600,155940,161677,162573,171398,177651,178299,179154,200564,206754,208436,227107,244119,249952,277284,279797,303773,311109,311156,316699
T101	l3	46v	Cluster 118	44	T101	l3	46v,46d	Cluster 116	282	8	29894,46159,121413,121525,145834,173011,195910,271530
T101	l3	45b,8Av	Cluster 119	1141	T101	l3	45b	Cluster 117	589	176	1834,6644,17815,21587,26344,29504,32401,33874,35367,35579,38892,39161,41332,41387,41735,45877,47221,50371,52386,60705,62802,64654,65375,66863,73352,76643,77656,81222,84024,92373,92791,98928,101352,105654,108539,109550,109962,114152,115026,115212,116891,119642,121130,122751,127050,129427,131223,139088,139558,139658,142064,144189,145036,146584,149926,150303,154321,154726,157190,158274,161980,163038…
T101	l3	46v	Cluster 120	167	T101	l3	46v,46d	Cluster 116	282	58	7269,11204,15620,16286,29114,36332,49292,58590,58619,64745,69318,70574,72222,78122,82004,83847,87506,104138,111979,137310,145467,151295,155134,155276,156471,159754,180164,181719,182608,182808,186960,188440,193721,195517,202330,204847,210709,214261,220618,221257,229275,230820,232833,233333,235215,245934,266253,266669,278881,283069,286649,289396,290617,293289,296768,301555,307323,318062
T101	l3	44,45b	Cluster 121	82	T101	l3	44,45b	Cluster 118	315	41	10069,10769,38775,50195,58657,60524,61788,63970,64298,79392,88521,91742,112129,112684,120278,123908,131565,140515,149169,151655,169592,170956,172718,174697,185277,196878,203174,204801,206266,214631,232802,234801,250903,253809,265087,271365,279315,280308,294495,298646,303677
T101	l3	F5	Cluster 122	37	T101	l3	F5,44	Cluster 123	2527	37	6037,19934,26884,39527,44470,48451,50816,51607,52406,69583,75687,108208,111911,116673,121046,131629,135293,154810,156928,162125,176078,177208,179591,181139,190729,220685,232741,239458,240026,242536,262541,268437,273287,275343,282907,291462,309765
T101	l3	44,45b	Cluster 123	1345	T101	l3	F5,44	Cluster 123	2527	35	4985,11768,18645,20624,33003,46493,48886,50721,58188,74519,83611,109997,111755,112359,120143,141985,143306,148128,167913,190040,214636,216059,234768,236014,242240,248526,253220,263444,267059,279397,283111,286309,301648,305643,312212
T101	l3	44,45b	Cluster 123	1345	T101	l3	44,45b	Cluster 118	315	153	5467,8638,11984,13828,14211,15142,16103,21772,26671,27187,44923,50985,57294,61718,71482,71796,74080,74492,79926,82768,90950,99127,101058,107648,109281,114341,117151,118398,120760,121040,121802,123668,123830,129764,135140,135515,141315,143689,143944,146106,150057,150961,156458,159406,159438,161624,162473,162691,164944,166035,167309,168906,169333,170498,172179,174084,174201,176735,179161,182727,182…
T101	l3	44,45b	Cluster 123	1345	T101	l3	44	Cluster 120	112	54	6120,6213,16346,36306,41172,53108,56664,59536,60567,63074,63744,67737,68035,76797,78257,89700,92381,102987,108698,140884,156496,156527,157962,160103,172303,186794,191476,196371,203245,203312,204263,218564,218670,219170,228321,240105,246618,247164,251367,261880,264748,271884,279943,281786,286952,288771,290654,295580,295889,299899,300786,301990,312310,317499
T101	l3	F5	Cluster 124	278	T101	l3	F5,44	Cluster 123	2527	49	685,1421,12730,14801,15433,22686,22965,27875,38755,44875,53966,55811,65527,69271,77535,97776,102540,103898,107713,108021,109387,112194,119506,137802,139262,147448,154227,154292,166404,168567,179492,179669,182270,189638,216441,217153,225564,232104,238041,239770,247617,250706,250962,265608,267814,272732,276942,283987,301442
T101	l3	F5	Cluster 124	278	T101	l3	F5	Cluster 121	331	85	6456,8280,9142,9366,10122,20346,21340,23871,26124,28539,32001,32855,33046,33808,36645,40069,41957,42485,46517,49504,50186,50337,55731,57753,60885,62003,62229,64868,66218,68144,69802,71236,72265,75532,76748,78963,83553,92470,95514,95587,95757,98139,99446,103476,108013,111119,113465,125591,138629,139112,140531,147955,148681,156262,156875,159335,167076,169066,169689,169958,170341,174798,186889,19023…
T101	l3	32	Cluster 125	140	T101	l3	32	Cluster 122	275	58	3795,6782,6798,11123,20342,36010,60248,61209,73075,73885,76856,86757,100785,122826,122905,134829,136292,143684,143851,149092,150135,177157,178408,178414,179049,181782,185120,187573,190225,190892,191191,194398,196193,196661,207218,217599,227567,230784,237294,237418,238162,244363,249202,255957,260051,262295,264840,265781,266333,268830,273015,282092,297144,298932,300072,305279,319062,319311
T101	l3	32	Cluster 125	140	T101	l3	32,24a	Cluster 119	221	24	25486,32666,35766,86735,92129,93473,98535,124148,139269,151159,151974,157520,164634,178004,178078,192424,204706,212533,249443,276397,289614,307287,314301,314881
T101	l3	F5	Cluster 127	158	T101	l3	F5	Cluster 124	2	2	78398,152282
T101	l3	F5	Cluster 128	115	T101	l3	F5,44	Cluster 123	2527	66	2626,9639,12085,13908,14757,23607,26621,31102,33989,34209,41293,45059,47942,50696,56234,56677,63823,73061,76971,79444,80587,89681,104886,107814,108969,111635,112211,112360,112769,117443,137465,139140,141522,141760,143284,143561,146056,152088,154441,157214,159698,160953,164321,164632,176668,184729,185474,188350,195152,205170,208153,221803,236667,239258,240831,241398,248601,251568,255117,255708,258…
T101	l3	F5	Cluster 129	257	T101	l3	F5	Cluster 125	116	30	11580,19342,23339,23521,25365,36373,41828,57561,60234,65564,66457,74595,81970,87464,139505,150277,154251,170257,171481,172915,185906,186243,207608,219752,224376,228041,244936,257605,258295,280760
T101	l3	10mc,32	Cluster 130	441	T101	l3	10mc	Cluster 127	113	51	938,10574,15065,18721,38035,46022,48287,57350,57492,59354,60033,77282,82461,83743,88658,91590,93085,104236,121336,140825,141905,153637,168935,192923,197437,201625,201877,212560,212666,213201,224140,224507,229475,239549,244657,247421,251286,253489,268816,269336,274118,280356,281115,289753,292031,299147,302046,304660,305104,306419,318428
T101	l3	10mc,32	Cluster 130	441	T101	l3	32	Cluster 122	275	54	27139,87032,89134,100050,112158,116973,119853,121321,131893,132472,134827,134928,137613,143934,151468,153542,159781,165993,175976,178776,178821,181875,183325,183410,187054,187073,188304,199438,200890,215646,220363,222987,226451,227267,228976,229496,238248,239115,241235,243386,252846,254692,256757,258806,260654,261210,265670,265955,270387,276284,289647,305870,308706,309108
T101	l3	10mc	Cluster 131	368	T101	l3	10mc	Cluster 129	537	82	13463,20101,20797,25778,28795,30381,30673,34270,35275,35642,36211,37839,43411,48557,50714,50954,51055,51547,51954,52974,57730,60750,61966,65311,65455,69612,74171,85497,87338,87665,97845,100313,101844,106304,109126,115364,118404,123469,127686,132502,138783,138971,142872,145584,146431,155355,159038,164570,173683,181805,192648,199216,202723,207069,211599,212718,218706,223369,225707,238415,239670,244…
T101	l3	10mc	Cluster 131	368	T101	l3	10mc	Cluster 126	70	28	15678,20585,53248,64351,75052,79095,90618,90718,92627,96261,97286,112206,145158,170625,174429,197145,200499,230163,234182,241143,248644,259332,271634,283515,297417,298243,299787,318768
T101	l3	10mc	Cluster 131	368	T101	l3	10mc	Cluster 127	113	7	18473,30986,63159,85206,124585,157348,208720
T101	l3	13m	Cluster 134	612	T101	l3	13m	Cluster 136	171	96	2122,2311,5088,9283,9478,9543,10169,14312,23959,24773,26325,27964,28699,28706,34800,35264,38490,38851,42861,43944,44182,50926,54064,56042,56046,56436,58351,58624,60387,66772,67674,67997,72754,75913,88989,89150,90434,96195,97904,103963,104957,105409,106156,111058,115667,122083,125213,133250,133300,133556,138704,139613,147771,153192,157203,163262,165292,167483,183384,183907,184751,188690,189391,189…
T101	l3	13m	Cluster 134	612	T101	l3	13m	Cluster 139	316	69	2205,3807,7942,11786,15846,24247,26624,29303,30600,30804,31258,32398,37066,46494,50828,56404,57861,76586,83778,86183,87699,92786,99365,106159,110592,115715,116716,120433,120445,124106,130140,135398,135974,144116,147076,156679,159977,168234,173070,174909,176888,177740,183952,186353,187961,196448,197796,218611,218817,221137,221912,222068,241255,247892,263081,267197,276940,278838,279226,291046,29186…
T101	l3	13m	Cluster 134	612	T101	l3	13m	Cluster 131	110	54	7633,14694,15388,17072,26357,26382,27687,31794,33109,34614,38040,44525,46028,52432,59995,60846,62828,67472,68096,71179,72388,92932,108784,109536,111786,114826,115661,118471,121848,123594,137781,157876,169747,171140,181594,182671,188256,194291,216475,217723,223476,231559,233368,236626,243233,253183,255351,256650,265321,272897,277580,287550,294811,299164
T101	l3	10mc,14c	Cluster 135	477	T101	l3	10mc	Cluster 129	537	162	3767,4240,4670,5977,6928,7497,9440,14651,15768,16854,17194,22747,27104,27776,28243,28445,29255,30997,32414,33930,35067,39603,41365,43055,45083,46265,49581,50088,52385,52734,54330,55111,56622,57262,62586,63899,65007,65181,65811,66534,68423,69938,72882,74679,76330,79139,79840,79841,81692,82484,83596,87463,87630,91625,92439,94299,98231,100624,101264,102939,103070,103176,103232,104464,104990,111545,1…
T101	l3	Iai	Cluster 137	315	T101	l3	Iai	Cluster 132	68	28	16973,17294,21681,22985,23188,29567,40559,45154,47031,55157,76002,77596,103125,162250,186528,189948,198131,198495,206595,212095,222629,257316,280753,285476,287893,305573,307228,310714
T101	l3	Iai	Cluster 138	60	T101	l3	Iai	Cluster 135	360	34	20516,31563,32449,38326,39927,57080,64746,79826,83721,87753,91811,120562,123771,139275,192877,194171,195608,212111,212755,214601,216025,227126,230921,242155,257070,267307,270977,274602,286462,297306,307843,311597,314754,317685
T101	l3	13m,Iai	Cluster 139	1182	T101	l3	13m	Cluster 139	316	105	317,322,2473,3365,3557,8324,12584,16956,21004,21161,21239,21529,22292,22463,30129,31219,31501,32262,34276,34712,39413,43311,45603,46136,48623,48909,49700,55380,56907,56950,63464,63692,72083,76256,76269,76375,78027,79062,81915,87092,89242,90380,94249,97853,98054,103170,104042,109211,109790,115422,116555,117450,121641,124521,125189,126690,129936,141656,141892,146733,149086,150435,161619,162943,1646…
T101	l3	13m,Iai	Cluster 139	1182	T101	l3	13m,Iai	Cluster 142	245	129	3680,5699,9384,12119,13554,14811,16517,22991,24203,24382,26269,28223,28388,29987,30360,30656,32481,32676,36190,36321,37957,39305,41019,41912,43936,45482,45609,45611,46959,55439,57676,58313,58356,59425,62325,63363,64461,64470,66116,68502,69387,69863,70728,71612,77137,78273,80129,80803,86169,91344,92310,93060,94090,95699,96323,98837,107596,110245,112613,113806,120457,120706,120886,121015,121949,124…
T101	l3	13m,Iai	Cluster 139	1182	T101	l3	13m	Cluster 133	5	2	90429,298545
T101	l3	Iai	Cluster 140	1204	T101	l3	Iai,PrCO	Cluster 138	1212	54	14225,18369,19099,36544,36634,38763,39533,39882,49772,52630,53389,60650,64229,67195,68016,71415,81308,95374,100816,105696,107280,107437,108257,110522,115439,124096,141890,141964,157566,159925,161469,168325,179774,186596,190232,190859,199047,221529,231565,233688,247383,250212,255527,265609,269013,270377,272309,273797,284458,295373,304523,310329,314415,318813
T101	l3	Iai	Cluster 140	1204	T101	l3	Iai	Cluster 128	45	15	15222,15911,30751,42183,45910,85201,90124,96029,96223,130262,134990,164393,166778,188279,233157
T101	l3	13b	Cluster 141	88	T101	l3	13b	Cluster 134	259	62	6231,16596,20073,21046,32630,32682,34949,40223,42310,43048,45271,50087,50397,52762,56938,62090,62167,68160,70715,71188,76073,83397,84240,92213,93039,103778,106324,110406,122355,129921,130798,134355,146454,152732,158290,159263,159965,160114,160675,162193,164403,173950,186044,186725,196640,199882,199901,203881,234860,242499,242779,242823,262524,267028,271771,274727,284237,284623,299255,299983,30552…
T101	l3	PrCO	Cluster 144	414	T101	l3	PrCO	Cluster 143	73	4	17000,27539,60912,144378
T101	l3	PrCO	Cluster 144	414	T101	l3	PrCO	Cluster 141	2	2	141797,158860
T101	l3	13a,13b	Cluster 145	459	T101	l3	13a,13b	Cluster 140	233	18	24338,39844,49858,52559,54002,55678,65342,91890,101459,103391,116219,118788,193131,203685,226881,246782,266615,293845
T101	l3	13m	Cluster 146	49	T101	l3	13m	Cluster 139	316	6	78333,120072,142600,210999,292828,317275
T101	l3	13m	Cluster 146	49	T101	l3	13m	Cluster 145	2	2	95595,170484
T101	l3	Iai	Cluster 147	24	T101	l3	Iai,PrCO	Cluster 138	1212	24	13279,23335,34011,43749,43794,45172,47680,52334,54356,66716,77111,131271,135334,169512,171956,181448,198358,198524,200365,202963,203852,205864,270509,299009
T101	l3	PrCO	Cluster 148	168	T101	l3	PrCO	Cluster 146	176	24	7474,11718,17267,18770,20331,21059,21119,25948,31798,34501,39081,56433,57063,62835,67757,68072,68089,70419,72812,79195,119213,149858,222268,270864
T101	l3	14c	Cluster 149	149	T101	l3	13a,14c	Cluster 148	107	32	9227,17623,33956,44102,78018,78420,83186,89217,92983,106615,115751,116984,122889,136156,137154,138398,139517,153604,171663,193462,195165,213934,228463,234107,238673,242414,248009,252972,256492,268492,316189,316912
T101	l4	46v	Cluster 153	180	T101	l4	8Av,46v	Cluster 151	181	14	2383,20590,30165,38973,151423,155786,169819,169825,262319,263825,264882,284490,294860,301261
T101	l4	46d	Cluster 154	57	T101	l4	46d	Cluster 152	15	3	73838,170139,192243
T101	l4	46d	Cluster 156	43	T101	l4	46d	Cluster 154	47	11	12135,39395,57336,66870,73148,83423,112393,190218,218478,223820,281442
T101	l4	46v	Cluster 157	19	T101	l4	46v	Cluster 155	94	1	30985
T101	l4	8Av	Cluster 158	76	T101	l4	45b,8Av	Cluster 161	23	1	185671
T101	l5	F7	Cluster 161	122	T101	l5	F7,F6,8Bs	Cluster 165	4140	80	1029,1099,1576,7130,11492,15341,16398,18388,27477,30972,35439,37704,40987,68082,70025,70558,72993,84892,87859,87885,90012,94129,94896,96357,99852,108779,110223,114425,122734,124976,126131,131204,131826,132142,132661,133044,133289,137512,140556,144994,145588,154537,157970,162303,163853,169637,173835,187051,188352,191133,191738,194529,195314,205638,214846,227265,228879,233125,248417,252359,257288,2…
T101	l5	F6	Cluster 162	116	T101	l5	F7,F6,8Bs	Cluster 165	4140	90	1978,2153,2308,3017,3041,4168,4262,4545,6088,6272,7309,8969,11212,12346,13096,17940,28221,28276,30601,31871,32496,35892,37130,39481,43367,46861,58662,58828,63973,68702,69226,73460,76348,77569,78324,79822,83450,90556,93468,94694,97268,103214,103857,106008,106245,109278,113331,114146,115062,122677,126355,127525,129365,130295,130704,136715,137012,137483,139999,140465,141499,145599,157561,161105,1695…
T101	l5	F6	Cluster 163	19	T101	l5	F7,F6,8Bs	Cluster 165	4140	3	807,73807,177788
T101	l5	8Ad	Cluster 164	85	T101	l5	8Ad	Cluster 164	54	8	12709,50240,112025,165127,190334,204423,240120,257546
T101	l5	F7,8Bs	Cluster 165	23	T101	l5	F7,F6,8Bs	Cluster 165	4140	17	692,10206,45890,54614,57064,58089,65532,66522,68150,75230,92793,95559,225143,243415,275418,300313,301689
T101	l5	8Ad	Cluster 166	221	T101	l5	8Ad	Cluster 164	54	13	3735,21005,27326,28605,48366,88839,141241,151444,157809,164719,281502,282427,318084
T101	l5	8Ad	Cluster 166	221	T101	l5	8Ad,8Bs	Cluster 167	203	19	11795,17614,20467,25853,40200,51802,52381,54646,56259,67821,89549,109956,110779,143205,157168,188121,196068,310251,312710
T101	l5	8Ad	Cluster 166	221	T101	l5	8Ad	Cluster 166	82	15	16246,17401,18139,19075,28612,66607,73680,82065,82257,127097,140620,166823,210621,223411,230078
T101	l5	F6	Cluster 168	136	T101	l5	F6	Cluster 168	246	23	180,19078,34473,43509,45451,54591,94475,99490,115935,134995,156386,159087,160046,173128,190159,246423,248469,268144,293804,296788,300246,313604,314309
T101	l5	F6	Cluster 169	125	T101	l5	F7,F6,8Bs	Cluster 165	4140	36	1016,4684,4731,6319,7345,18044,21602,39244,40475,40810,61065,65321,72452,76374,77384,81220,90548,102653,105782,116103,156189,173646,177837,180461,193369,194707,198818,200459,210076,225745,241758,248707,261685,284992,289617,297440
T101	l5	F6	Cluster 169	125	T101	l5	F6	Cluster 169	62	2	168944,296426
T101	l5	8Bs	Cluster 170	35	T101	l5	F7,F6,8Bs	Cluster 165	4140	23	4937,6883,21200,29296,53042,86688,97829,113942,120770,126255,127347,132298,133028,145293,168220,178564,181192,183326,215960,221869,228135,230175,230454
T101	l5	8Bs	Cluster 171	58	T101	l5	F7,F6,8Bs	Cluster 165	4140	51	1928,7115,7255,12805,16468,21095,26912,28001,30106,35812,42544,45808,58184,60446,67748,69221,91411,94680,99129,103324,104621,104991,105367,105593,132236,139684,145078,146896,154654,158411,167613,168430,178790,178942,183114,204053,206302,209799,219022,224256,235684,237986,239453,246066,251413,256662,271563,272051,289455,293235,314817
T101	l5	8Bs	Cluster 173	74	T101	l5	8Bs	Cluster 171	15	1	53195
T101	l5	46d	Cluster 179	209	T101	l5	46d	Cluster 177	153	34	36094,42835,49758,79582,90963,148549,154909,155406,178692,199751,204907,217246,217891,218113,228651,234008,237662,265899,267225,269502,273652,274776,279177,285538,288489,291059,292060,293385,293409,293862,297928,301756,312653,314326
T101	l5	24c	Cluster 180	134	T101	l5	24c	Cluster 176	179	42	15975,17317,23649,25692,26656,33922,45730,52399,57338,67925,93998,95325,98699,107938,121248,122807,125630,132517,132588,132949,153741,161561,175436,177171,205025,212553,228946,233964,234126,234859,235272,238840,245394,247596,255955,256910,271733,273098,280506,283410,303904,305784
T101	l5	24c	Cluster 180	134	T101	l5	24c,24b	Cluster 175	458	7	35203,85462,135134,158090,180896,248661,251488
T101	l5	24b,24c	Cluster 182	509	T101	l5	24a,24b,24c	Cluster 174	897	233	625,3514,5151,5634,5762,5795,5852,6278,7073,9386,9441,9504,10012,10078,11251,11810,12914,12985,14012,15634,16548,18059,18108,18805,19039,19721,19977,20631,22430,23903,24560,24711,25680,27045,27367,29000,31515,31519,33159,36181,36901,37258,37866,39399,39893,39975,41022,41374,42535,43674,43927,44775,44974,46236,46257,46533,46988,47304,48420,48903,48953,49406,50225,51733,52223,52620,52933,53879,5401…
T101	l5	24b,24c	Cluster 182	509	T101	l5	24c,24b	Cluster 175	458	87	2299,5016,6687,13653,14470,14783,18477,20545,25017,32168,33244,34004,37740,38066,45170,45191,47510,48802,51631,52264,53653,54898,63738,64042,64840,74833,76119,77174,78163,78182,79512,79587,82553,83164,83895,92610,93696,95424,96650,98220,102652,103737,105707,106054,107751,107965,110917,121372,121381,124708,127644,134496,134585,141578,142207,151190,153488,168043,168918,171744,174999,175032,181684,1…
T101	l5	46v	Cluster 183	105	T101	l5	46v	Cluster 180	94	14	6418,43865,53166,88952,115868,126214,160529,160592,171706,175118,178879,181454,317756,319026
T101	l5	46v	Cluster 185	169	T101	l5	46v	Cluster 186	117	36	12445,24641,26115,86917,89939,90319,92576,98911,101609,144715,148508,154051,164693,165792,177426,178260,184062,186713,200418,210168,210763,211327,213182,222026,222310,235726,236451,239716,248357,251138,265416,266339,283339,295462,300519,305071
T101	l5	46v,46d	Cluster 186	137	T101	l5	46d	Cluster 181	94	12	32316,34871,146503,147465,153627,154983,195682,230966,251986,299881,306445,317308
T101	l5	46v	Cluster 187	163	T101	l5	46v	Cluster 186	117	13	43522,80908,82390,143274,147797,176813,204605,213279,228149,256541,275053,277444,312992
T101	l5	45b	Cluster 188	259	T101	l5	45b,8Av	Cluster 184	175	35	14733,16994,41557,46675,55728,88003,92759,115193,128419,130812,131665,134149,140237,151338,154258,156951,165210,166523,172826,190410,201597,203888,215583,217487,238144,241265,244897,257960,269559,275547,278109,281890,282447,288148,293414
T101	l5	45b	Cluster 188	259	T101	l5	45b	Cluster 187	153	8	24698,52167,188097,205200,240980,259242,293228,318397
T101	l5	45b,44	Cluster 189	337	T101	l5	45b	Cluster 188	162	10	9867,69803,76459,102092,137487,157210,161223,208995,233662,307909
T101	l5	45b,44	Cluster 189	337	T101	l5	45b	Cluster 189	27	19	10996,38669,92497,101261,111003,120153,159711,161100,163361,173739,177216,177648,188518,192339,198735,211363,231267,235366,249979
T101	l5	32,24a	Cluster 192	117	T101	l5	24a	Cluster 190	96	8	74634,90800,90919,96533,122222,207621,248574,250254
T101	l5	32,24a	Cluster 192	117	T101	l5	32	Cluster 193	60	16	102756,112468,122431,130618,138524,172193,206078,218552,223571,230208,244187,261979,280021,286604,305696,316693
T101	l5	44	Cluster 193	112	T101	l5	44	Cluster 192	13	2	34879,38103
T101	l5	32	Cluster 194	84	T101	l5	32	Cluster 193	60	4	5310,14606,115425,220716
T101	l5	F5	Cluster 195	246	T101	l5	F5	Cluster 196	69	18	5974,14896,74497,135417,145640,162472,175509,176666,179642,179853,191037,224322,227622,237253,245163,247184,280626,318303
T101	l5	F5	Cluster 195	246	T101	l5	F5	Cluster 194	89	33	9418,15074,18001,28843,28954,31247,31831,36757,44969,61379,61419,62847,79404,88803,102458,102577,111576,115613,124344,130200,134746,191401,208271,214178,216262,231815,235159,258934,266160,276250,291928,293132,297412
T101	l5	F5	Cluster 197	221	T101	l5	F5	Cluster 196	69	18	12335,40045,61544,66798,72012,75483,96064,104567,108846,117629,133046,143459,165899,191147,246120,275192,289866,313820
T101	l5	10mc,32	Cluster 201	185	T101	l5	32	Cluster 197	114	19	20263,24810,26537,27899,39276,61141,86992,103724,106539,201120,233429,234128,241377,284880,299783,307959,311901,312477,313597
T101	l5	Iai	Cluster 202	68	T101	l5	Iai	Cluster 198	340	44	2232,7419,20446,20594,21429,21581,25346,27787,33241,39446,43210,43601,45832,52335,53730,78780,84992,92149,99417,111188,118885,123693,123740,126673,129256,131923,132749,148554,167342,173854,176699,186593,188730,192857,219295,222919,236199,241107,247514,256327,256494,276536,296145,314111
T101	l5	13b	Cluster 203	44	T101	l5	13b	Cluster 200	2	1	91520
T101	l5	Iai	Cluster 204	30	T101	l5	Iai	Cluster 198	340	19	28105,37574,37878,55664,106707,168978,181220,196287,199663,213103,221967,242228,250870,283244,289518,293857,295545,298246,310621
T101	l5	Iai	Cluster 206	171	T101	l5	Iai	Cluster 206	126	28	8072,13033,19320,23023,28661,34078,36890,44642,49955,50338,54143,54805,60986,86516,88922,96752,106609,106886,111099,127519,132435,136542,170184,171180,200195,208136,224413,267529
T101	l5	Iai	Cluster 207	691	T101	l5	Iai	Cluster 210	120	59	1663,4898,15902,25072,27419,30780,41591,43071,46586,49087,49684,51443,55486,56071,57029,57429,65930,69469,74106,88228,89755,90719,99009,103802,110390,115634,127052,129213,135139,146910,150007,155463,155864,156896,160716,164524,167667,177151,177215,181486,186678,193334,196959,197991,200739,201242,201328,209413,215441,216602,221238,233076,258562,263598,270568,274225,279823,306874,307783
T101	l5	13m	Cluster 208	321	T101	l5	13m	Cluster 202	27	21	9299,18776,21287,31977,35113,41407,54546,59129,63998,66996,70135,128864,153749,166733,199753,208698,224843,237256,257043,274914,290769
T101	l5	PrCO,F5	Cluster 209	28	T101	l5	PrCO,F5	Cluster 208	257	7	453,9930,69819,73824,79133,121982,166981
T101	l5	13b	Cluster 211	89	T101	l5	13b	Cluster 207	175	39	7751,10362,24093,32461,33415,45371,47418,47592,47819,57502,65470,66488,68455,68519,69140,80734,89593,102265,104881,119143,119319,123411,124653,157981,178683,192702,197552,204694,208603,220119,222484,250329,255333,276592,278209,278610,283900,289642,302347
T101	l5	Iai	Cluster 213	170	T101	l5	Iai,13m	Cluster 204	163	13	8348,19356,31654,62520,88656,124002,162614,176470,196709,207365,208815,208983,212241
T101	l5	10mc	Cluster 214	153	T101	l5	10mc	Cluster 211	143	27	7589,14803,34116,38328,48783,70466,87571,88362,96790,117968,122555,144818,145660,147171,158325,166567,169257,170904,208991,216334,231877,261035,266138,274852,285775,311325,318598
T101	l5	13b	Cluster 215	183	T101	l5	13b	Cluster 207	175	15	7384,61487,72726,83620,97468,104682,117315,121109,126311,132908,168440,180369,209483,228814,270565
T101	l5	13b	Cluster 215	183	T101	l5	13b	Cluster 213	2	1	149811
T101	l5	PrCO	Cluster 218	538	T101	l5	PrCO	Cluster 215	70	53	3487,6786,11024,12750,15708,17025,20344,23350,26911,27520,28256,28591,39562,40613,41882,46461,63208,78168,79871,84436,87599,88842,97345,98005,104178,110990,113637,118878,124818,127427,128007,135622,137625,139660,145252,146848,149687,151986,158568,165626,169818,177303,186458,190761,208807,220404,234703,238618,257789,289762,296783,296989,315157
T101	l5	PrCO	Cluster 218	538	T101	l5	PrCO	Cluster 216	152	11	24462,26810,33799,39467,48410,77948,83992,126632,144279,156752,278134
T101	l5	10mc,14c	Cluster 221	78	T101	l5	10mc	Cluster 211	143	37	15393,26804,43536,65414,67777,68159,68271,82886,103366,113140,122841,123958,142801,148326,149518,161630,166602,194013,206174,221190,226720,228341,228984,233563,234880,236804,252811,254352,271446,273936,279062,280904,285645,286575,308298,309371,313197
T101	l5	PrCO	Cluster 222	759	T101	l5	PrCO	Cluster 216	152	52	702,3206,3532,11999,14787,19649,27935,29541,35416,36705,38438,41009,46741,60380,69531,75685,81481,84752,89596,94111,94547,95221,106569,107275,109757,116867,118544,120739,124816,126011,127263,128966,129228,134507,135536,136277,141033,143799,148506,157689,162585,163381,180531,182072,189229,196350,203590,214862,232783,239712,243436,268090
T101	l5	PrCO	Cluster 222	759	T101	l5	PrCO	Cluster 219	6	6	20464,25001,27942,34324,96109,107046
T101	l5	13a,14c,13b	Cluster 223	1340	T101	l5	14c	Cluster 214	306	83	2692,3968,6744,12151,25743,27962,30848,36976,38384,39512,43030,43772,44645,48606,55859,61983,64045,64204,64649,69303,72077,72157,78458,88743,90496,95353,99892,104860,106876,111372,115845,123789,132144,132632,134767,134771,136923,137784,139134,140193,140748,147253,148824,149986,151990,154352,155070,156859,157259,158662,159447,165112,170941,182474,189195,199166,201156,206202,207320,213840,231458,23…
T101	l5	13a,14c,13b	Cluster 223	1340	T101	l5	13b,13a	Cluster 217	24	8	5985,20317,42354,45488,47139,146332,152878,160018
T101	l5	13a,14c,13b	Cluster 223	1340	T101	l5	13a	Cluster 218	2	2	140583,289719
T101	l6	F7	Cluster 224	145	T101	l6	F7	Cluster 220	278	53	2628,8709,12412,15580,20547,38647,45232,61035,68411,70114,72084,72340,78103,83783,85291,89448,97320,99231,106023,113842,121103,123159,127118,127573,133060,136113,142330,143420,155177,170740,174839,192710,199033,205034,208825,221177,234570,234757,237282,237765,255298,260369,263985,275563,279389,284508,295684,304267,307897,313054,315632,316448,319559
T101	l6	F7	Cluster 224	145	T101	l6	F7	Cluster 222	90	28	14906,22895,48584,49662,99341,105865,109409,112219,113544,113837,150531,160943,169927,185957,194664,197429,200601,208342,215638,216957,222924,258311,278089,284481,286835,288645,291906,294078
T101	l6	8Ad	Cluster 226	180	T101	l6	8Ad,8Bs	Cluster 225	503	85	120,5062,9697,10328,12616,19191,19759,20153,23817,25866,31974,32027,32575,41006,46289,47786,49705,56097,74988,78729,81496,82753,85829,94395,95096,98411,103065,103509,107030,109816,113701,114889,115517,123286,129969,131470,132222,132819,152180,155470,155529,159995,169127,173754,179982,181281,185855,192045,197292,198773,202092,208855,213292,220185,225476,229624,234529,240439,243736,248468,248860,24…
T101	l6	46d	Cluster 227	82	T101	l6	46d	Cluster 229	21	2	268037,269066
T101	l6	8Bs	Cluster 228	23	T101	l6	8Ad,8Bs	Cluster 225	503	22	2446,10843,18697,41077,61215,62360,69188,77699,84935,90449,109350,194476,195762,211148,217406,221720,273598,281386,291860,294200,306913,306978
T101	l6	24c	Cluster 229	49	T101	l6	24c	Cluster 230	67	6	3465,34022,37034,128432,151363,251791
T101	l6	24c	Cluster 229	49	T101	l6	24c	Cluster 235	12	2	4071,238565
T101	l6	46d	Cluster 230	56	T101	l6	46d	Cluster 233	28	9	9055,40934,75267,204786,205957,222110,239736,241485,283265
T101	l6	24b	Cluster 232	125	T101	l6	24c,24b,24a	Cluster 236	339	42	3901,4816,8399,8520,9011,14141,15512,22950,28673,31047,65175,69397,78429,83118,110041,116574,116933,121736,130674,142244,143321,146039,149547,164446,164573,166789,180644,182027,185974,195591,202621,204163,221308,224581,239330,249608,252572,254011,262441,290221,299632,311642
T101	l6	24c	Cluster 233	25	T101	l6	24c	Cluster 240	37	4	2731,171919,192780,309163
T101	l6	24c	Cluster 234	53	T101	l6	24c	Cluster 242	26	13	5519,9974,30894,48135,53589,86560,118200,141857,158971,162664,171286,173009,278491
T101	l6	24c	Cluster 235	80	T101	l6	24c,24b,24a	Cluster 236	339	9	5818,9073,60997,93503,101498,133517,176979,196994,257565
T101	l6	24c	Cluster 235	80	T101	l6	24c	Cluster 242	26	1	311024
T101	l6	46v	Cluster 236	121	T101	l6	46v,8Av	Cluster 237	188	8	20852,29254,146580,158940,197554,239654,279036,301439
T101	l6	46v	Cluster 236	121	T101	l6	46v	Cluster 244	3	3	263070,272143,319777
T101	l6	46v	Cluster 237	78	T101	l6	46v	Cluster 243	29	7	6675,39068,54635,138343,214157,234040,252697
T101	l6	46v	Cluster 237	78	T101	l6	46v	Cluster 247	10	4	167752,179903,248014,311833
T101	l6	8Av,45b	Cluster 238	326	T101	l6	8Av,45b	Cluster 241	526	112	1798,1949,6139,7320,18552,25113,30902,36741,47762,53533,64544,66883,70079,70203,72853,77121,84200,93586,99344,100210,105482,110243,110991,112380,113309,114959,118216,119943,121281,124633,125149,126583,130896,131219,132101,132140,137032,140910,142941,143338,144432,147796,164135,166392,167199,169622,178266,178504,179280,179729,182140,182240,183319,184210,197376,201269,202327,202512,207353,215467,21…
T101	l6	8Av,45b	Cluster 238	326	T101	l6	45b	Cluster 252	185	14	56267,60459,81607,112351,154220,155227,179512,187836,234419,243425,246079,264366,274208,313698
T101	l6	24a	Cluster 240	54	T101	l6	24c,24b,24a	Cluster 236	339	8	42123,49841,67566,93453,137804,161878,209585,280669
T101	l6	45b	Cluster 241	34	T101	l6	45b	Cluster 249	3	1	262552
T101	l6	44	Cluster 243	23	T101	l6	44	Cluster 256	22	6	2672,139973,162088,172012,207556,274910
T101	l6	24a,32	Cluster 245	70	T101	l6	32,10mc	Cluster 269	601	2	54790,221858
T101	l6	13b	Cluster 246	69	T101	l6	13b	Cluster 265	31	6	24366,71166,147504,157866,201077,241378
T101	l6	13b	Cluster 246	69	T101	l6	13m,13b	Cluster 263	118	1	291638
T101	l6	PrCO,F5	Cluster 247	650	T101	l6	F5	Cluster 261	48	1	48463
T101	l6	Iai	Cluster 248	979	T101	l6	Iai	Cluster 260	205	36	1100,13618,14000,22173,24866,35293,38064,43731,44738,48148,65050,67137,72986,74145,76627,78561,83428,83935,92730,94194,111249,113322,123673,137955,147789,152698,153783,162596,164569,172176,188608,209847,257843,299911,302585,306720
T101	l6	Iai	Cluster 248	979	T101	l6	Iai	Cluster 266	147	56	3716,5024,13460,23667,23941,25860,26651,27313,27414,30849,34538,37419,38954,43872,44725,44999,48561,56353,58907,62820,64801,65795,65904,71473,71532,71548,73129,73338,78576,80451,82844,100148,104013,104205,111819,117953,118692,140265,146814,152098,154211,158924,167882,181059,193889,200615,211742,212945,224628,228080,240523,248897,279322,290080,300978,309284
T101	l6	Iai	Cluster 248	979	T101	l6	Iai	Cluster 267	35	11	14853,33653,40211,44520,48388,52951,134493,158029,168959,240339,273230
T101	l6	10mc,32	Cluster 250	128	T101	l6	32,10mc	Cluster 269	601	40	19175,22204,24180,28548,34561,34975,36262,42139,44956,52420,53670,64627,86901,94337,96209,96517,103935,119315,130097,140025,147065,149904,171651,180409,183759,187792,214735,227290,227642,233603,239080,252354,277563,287967,290612,296785,297885,312703,313520,314814
T101	l6	Iai	Cluster 251	606	T101	l6	Iai	Cluster 260	205	47	728,1142,4336,5136,6927,13383,15495,16975,19668,28894,34680,37183,43453,54508,57442,59887,61059,61208,73170,74834,75097,79010,79968,80482,81121,86652,87759,89188,101106,103062,107370,124416,125769,148459,155205,156570,170535,176321,212320,216874,221237,222832,242371,257792,270871,306711,308043
T101	l6	Iai	Cluster 251	606	T101	l6	Iai	Cluster 268	26	13	15635,17946,19237,22372,61274,61812,82874,83309,96894,181512,212281,235300,315559
T101	l6	13m,Iai	Cluster 253	592	T101	l6	13m	Cluster 272	115	63	2507,8559,12884,35870,37931,39745,41499,42606,43089,43362,47975,56846,60420,62812,64472,69700,72130,72333,77043,77483,79936,82585,88583,90609,100807,109232,110391,112299,118932,121067,122737,123003,124790,127934,130076,130377,130981,136327,149258,150428,154386,154937,159256,166155,166375,183362,187464,193688,195199,197848,198757,200769,202745,207529,227795,233598,234406,238984,249950,253928,29283…
T101	l6	13m	Cluster 254	180	T101	l6	13m	Cluster 271	20	16	22355,25584,42168,92821,93342,96714,102038,130310,137906,174473,217304,220577,232885,260190,289191,291540
T101	l6	13b	Cluster 255	34	T101	l6	13b	Cluster 265	31	4	69393,151441,158526,187577
T101	l6	PrCO	Cluster 256	407	T101	l6	PrCO	Cluster 274	143	61	207,3329,4386,4452,8166,10602,11269,13379,20247,26250,29109,40063,46073,49798,51216,54929,56113,59261,59854,63969,64262,66474,68678,70155,71172,83856,88310,116650,117710,121053,125222,126643,132177,137759,139817,140220,141462,154548,158376,162865,171273,171688,174474,176368,181878,183237,189673,195190,205900,207749,208258,218168,218464,228268,260029,262409,264069,270217,280047,288061,314908
T101	l6	PrCO	Cluster 256	407	T101	l6	PrCO	Cluster 270	19	9	34776,69069,71643,98758,105387,188870,203939,234951,313850
T101	l6	PrCO	Cluster 257	198	T101	l6	PrCO	Cluster 277	284	8	13296,13390,32289,39163,78373,110528,140110,179531
T101	l6	PrCO	Cluster 257	198	T101	l6	PrCO	Cluster 274	143	1	163174
T101	l6	10mc	Cluster 258	89	T101	l6	10mc,13a,14c	Cluster 276	240	3	14273,147970,194464
T102	l1	V2	Cluster 7	4	T102	l1	V2	Cluster 5	43	1	643951
T102	l1	V2	Cluster 9	9	T102	l1	V2	Cluster 18	14	2	450122,498051
T102	l1	V2	Cluster 10	4	T102	l1	V2	Cluster 15	18	1	554159
T102	l1	V2	Cluster 11	26	T102	l1	V2	Cluster 15	18	8	45099,393061,429233,632385,685448,825399,926221,985093
T102	l1	V2	Cluster 15	46	T102	l1	V2	Cluster 24	37	14	111132,247727,256625,270957,289246,308186,345872,415990,528797,537884,551038,558816,650618,948222
T102	l1	V2	Cluster 18	27	T102	l1	V2	Cluster 28	16	1	738563
T102	l2	V2	Cluster 41	263	T102	l2	V2	Cluster 32	178	18	16687,27978,67125,97338,105902,184272,189736,190921,298665,316898,397452,475872,568593,576421,692091,756860,761539,893232
T102	l2	V2	Cluster 42	21	T102	l2	V2	Cluster 34	42	1	1012379
T102	l2	V2	Cluster 43	90	T102	l2	V2	Cluster 44	643	56	8358,31152,40611,71979,77277,79299,98652,102116,116525,126245,135919,138823,153995,164826,170970,177356,202447,215538,220323,230327,277451,284173,298345,301346,308800,326381,342706,354032,391512,458928,463957,467221,484025,485270,494520,498793,551930,578536,582618,649895,677233,696678,705421,721393,751251,789686,799219,878440,880042,958816,963855,977959,979678,987255,1016353,1022121
T102	l2	V2	Cluster 44	382	T102	l2	V2	Cluster 43	29	10	70700,139949,262535,358516,369071,463245,491293,572564,620384,674779
T102	l2	V2	Cluster 44	382	T102	l2	V2	Cluster 39	56	7	113890,237179,296624,357487,391500,566327,778842
T102	l2	V2,V3d	Cluster 45	129	T102	l2	V3d,V2	Cluster 42	73	21	41229,51397,134909,223393,355356,356140,409336,410632,413633,440170,454897,470311,510583,534300,561914,573347,680935,796203,864428,917759,1022211
T102	l2	V2,V3d	Cluster 45	129	T102	l2	V3d,V2	Cluster 40	30	11	48118,126252,183819,414390,469652,527017,719773,845343,937635,970083,1002695
T102	l2	V2	Cluster 48	89	T102	l2	V2	Cluster 41	82	39	16555,39056,89677,101765,112904,119705,150869,172487,177201,214770,296212,319567,324750,364418,367519,371181,376437,399370,405645,412963,461561,490179,521351,561086,562957,564676,625019,697245,704725,761790,793424,800263,830008,840982,856537,974505,994851,1016571,1021149
T102	l2	V3d,V2	Cluster 50	182	T102	l2	V2	Cluster 49	75	25	41962,102658,169574,271355,330013,364396,394385,423988,453415,458680,464491,538557,624905,653668,716837,736225,751998,787327,871003,886088,952850,971171,993997,996978,1017210
T102	l2	V2	Cluster 51	748	T102	l2	V2	Cluster 53	22	3	191184,622998,739763
T102	l2	V2	Cluster 54	424	T102	l2	V2	Cluster 55	2	2	14526,958038
T102	l2	V2	Cluster 54	424	T102	l2	V2	Cluster 53	22	9	81307,139939,250384,474425,538753,545231,692242,817140,966323
T102	l2	V3d,V2	Cluster 55	224	T102	l2	V2,V3d	Cluster 54	21	3	262109,416358,477191
T102	l2	V3d,V2	Cluster 55	224	T102	l2	V3d	Cluster 59	2	2	459394,799405
T102	l2	V2	Cluster 56	80	T102	l2	V2	Cluster 50	257	16	84897,108331,149999,235722,361220,397561,486246,520283,700114,803768,806212,826303,847529,854405,998166,1016966
T102	l2	V2	Cluster 57	16	T102	l2	V2	Cluster 56	31	2	417468,741579
T102	l2	V2	Cluster 58	286	T102	l2	V2	Cluster 58	268	9	143814,200691,203283,400558,588397,596788,816874,940445,960084
T102	l2	V2	Cluster 59	80	T102	l2	V2	Cluster 63	8	8	84583,288567,557714,568048,660804,687512,877484,993324
T102	l2	V3d	Cluster 60	73	T102	l2	V3d	Cluster 64	85	4	245983,438699,470270,1010747
T102	l2	V3d	Cluster 61	37	T102	l2	V3d	Cluster 69	2	1	249073
T102	l2	V2	Cluster 64	85	T102	l2	V2	Cluster 68	94	21	48963,115943,125616,182223,193632,199419,262256,329755,346551,440781,493604,504842,572526,637327,729457,749598,803544,867714,904375,944844,976656
T102	l2	V2	Cluster 65	69	T102	l2	V2	Cluster 65	27	1	306595
T102	l2	V2	Cluster 66	53	T102	l2	V2	Cluster 71	133	24	46172,50814,111223,139654,222168,238210,258629,270035,291616,324431,401485,406957,414850,477882,493249,531224,604254,677335,771063,793270,810571,900499,963149,991283
T102	l2	V2	Cluster 69	20	T102	l2	V2	Cluster 82	149	6	65600,139749,433168,604979,878414,889353
T102	l2	V2	Cluster 70	34	T102	l2	V2	Cluster 79	143	12	21043,35903,77709,158856,292893,441085,464453,778792,862887,885713,887333,1011159
T102	l2	V1	Cluster 73	182	T102	l2	V1	Cluster 89	58	4	223846,311404,617006,755006
T102	l2	V1	Cluster 74	180	T102	l2	V1	Cluster 92	34	18	39927,68707,77915,85996,224370,244195,284533,335096,418582,452125,484457,512610,563198,563722,639353,869511,881844,1010961
T102	l2	V2	Cluster 75	40	T102	l2	V2	Cluster 91	67	7	118811,422353,493755,508902,894394,903918,990510
T102	l2	V2,V1	Cluster 78	43	T102	l2	V1,V2	Cluster 93	56	6	120947,171481,189874,459751,502036,903508
T102	l2	V1	Cluster 81	62	T102	l2	V1	Cluster 95	15	3	304641,307624,749871
T102	l2	V1	Cluster 81	62	T102	l2	V1	Cluster 99	14	1	950584
T102	l2	V2	Cluster 82	16	T102	l2	V2	Cluster 96	26	2	649266,1009808
T102	l2	V2,V1	Cluster 83	217	T102	l2	V2,V1	Cluster 98	37	25	27893,88727,166920,188945,260354,301521,326299,362440,407400,471734,518497,531776,571023,604562,610633,663991,782568,783341,790371,951479,952960,953623,968347,976943,1002919
T102	l2	V1	Cluster 84	68	T102	l2	V1	Cluster 103	18	1	1006244
T102	l2	V2	Cluster 86	160	T102	l2	V2	Cluster 105	85	10	77726,206698,206716,287269,437236,556514,690299,862527,864028,1012895
T102	l2	V2	Cluster 90	39	T102	l2	V2	Cluster 114	570	11	197659,227701,262260,401777,608319,696312,872805,922802,932912,975193,979045
T102	l2	V2	Cluster 91	779	T102	l2	V2	Cluster 117	144	34	10432,27151,27277,58168,76157,78952,122167,172035,211773,277676,300019,339138,342954,359110,389570,396172,407968,460542,466069,531069,536622,543240,619152,626307,702718,708278,723816,744848,837962,905615,989419,1000553,1014731,1016892
T102	l2	V2	Cluster 91	779	T102	l2	V2	Cluster 112	187	129	19676,35865,51491,62169,84094,84792,98116,98154,111179,115715,124375,127251,128235,129811,134378,150505,157441,158178,164465,174958,179009,185205,186905,188197,189671,201314,210162,221859,226252,230960,239141,239772,249020,255599,275525,279181,282441,287227,290127,293972,317375,323013,323815,326425,334342,343087,374337,375965,384526,402040,408439,421423,441036,454275,467621,468379,484379,497216,5…
T102	l2	V2	Cluster 91	779	T102	l2	V2	Cluster 114	570	128	25690,44858,50869,52435,54465,55865,66852,69501,70883,96528,99699,101957,117152,128085,134183,135983,142763,159361,159962,162553,163856,164305,168420,170822,174724,181612,202207,205766,215994,216434,216911,239987,244651,247865,248596,249838,252836,259079,263926,268645,271234,283672,284141,285782,299676,311145,313418,318106,325373,338286,342156,348342,360757,361978,363576,372944,376242,418141,4255…
T102	l2	V2	Cluster 93	108	T102	l2	V2	Cluster 122	245	1	180995
T102	l2	V2	Cluster 94	126	T102	l2	V2	Cluster 112	187	19	122489,172497,249329,280306,341980,380222,404539,408493,424704,440899,457741,462281,475165,495190,714738,882151,907164,984238,1023473
T102	l2	V2	Cluster 95	144	T102	l2	V2	Cluster 122	245	18	96004,105662,220588,281032,310233,505954,565790,573132,639644,650062,785019,787187,824261,837873,877018,913500,921690,1025379
T102	l2	V2	Cluster 95	144	T102	l2	V2	Cluster 125	40	12	338610,361172,431008,431528,486140,525892,542035,610648,617291,790732,793299,935407
T102	l2	V2	Cluster 96	15	T102	l2	V2	Cluster 121	146	8	358408,436682,437192,848196,875590,940183,940382,1014988
T102	l2	V2	Cluster 97	16	T102	l2	V2	Cluster 121	146	2	454327,814342
T102	l2	V2	Cluster 98	17	T102	l2	V2	Cluster 127	439	15	54838,521999,578258,591070,650119,679616,755408,808084,814551,820694,874569,917223,951439,995620,1012563
T102	l2	V2	Cluster 99	152	T102	l2	V2	Cluster 121	146	3	108046,144541,900498
T102	l2	V2	Cluster 100	304	T102	l2	V2	Cluster 132	205	5	271048,462732,483901,650818,651663
T102	l2	V2	Cluster 102	113	T102	l2	V2	Cluster 127	439	63	1091,19331,27378,27387,31019,41700,69790,73193,107508,111736,132348,146239,168920,179135,199616,207448,212210,236203,303784,312944,327097,328268,344649,356903,365159,392440,409579,424736,427447,462533,479086,496472,498755,515528,559090,560112,560563,561240,567671,569076,603926,624466,625349,631232,637627,638129,648232,666819,668707,673465,702833,705434,718924,741896,748786,783288,784120,817694,86…
T102	l2	V2	Cluster 102	113	T102	l2	V2	Cluster 129	143	23	126606,167283,176018,196996,270423,294328,308613,319960,360188,395808,440559,453438,461860,544846,683386,687120,843795,889580,920003,927191,936813,943038,959078
T102	l2	V2	Cluster 104	67	T102	l2	V2	Cluster 131	108	10	4570,363746,455918,529860,626736,661963,698988,767180,855850,905579
T102	l2	V2	Cluster 104	67	T102	l2	V2	Cluster 129	143	26	6725,63263,74258,245909,260677,297264,302970,305230,326138,387231,406918,435380,442636,444481,486018,526127,536339,546271,614498,672112,738457,788042,799909,804290,833071,895556
T102	l2	V2	Cluster 105	119	T102	l2	V2	Cluster 136	170	31	19888,49416,91238,133167,140439,186899,225766,246024,267719,269073,317013,344570,358983,361695,373178,409725,438777,503125,508359,509394,551259,585088,585570,616857,621193,623153,686546,874428,887119,896445,1017683
T102	l2	V2	Cluster 106	167	T102	l2	V2	Cluster 135	4	4	21111,694778,761183,1016249
T102	l2	V2	Cluster 107	41	T102	l2	V2	Cluster 137	583	41	12390,18584,29431,39477,45674,47916,93267,93717,99788,139132,155798,171197,172984,206453,215490,232601,284133,416459,460572,466054,494301,519345,614848,619487,634737,637477,646106,656151,657965,693518,693564,708593,709567,714135,733051,778759,779419,799564,898813,968397,996586
T102	l2	V2	Cluster 108	176	T102	l2	V2	Cluster 137	583	45	4624,77154,119260,136362,158488,159033,266084,278552,309093,318155,326580,344352,347175,349164,375214,413148,417212,456511,502404,564646,583207,598395,603360,621505,625893,652047,665564,674901,679047,687781,705349,711846,735244,749451,770414,773765,788435,797018,808019,810348,825310,840633,905733,946416,992636
T102	l2	V2	Cluster 109	108	T102	l2	V2	Cluster 138	132	1	622846
T102	l2	V2	Cluster 110	48	T102	l2	V2	Cluster 139	179	17	4586,148047,219295,228255,314325,418310,420111,432551,514288,569340,605856,708602,727937,773153,784628,784648,991864
T102	l2	V2	Cluster 110	48	T102	l2	V2	Cluster 140	28	8	72513,130985,239887,533375,540004,559755,641713,837312
T102	l3	V2	Cluster 111	234	T102	l3	V2	Cluster 141	414	71	31686,47516,98060,106854,116224,119623,134769,136657,150780,173127,263150,289377,302164,309992,319396,326793,363673,373647,378083,411932,418967,422811,424667,438072,450308,452509,456257,458323,488379,506129,510996,517080,531005,610010,612450,642493,649866,658505,668559,688339,704591,726795,727603,736245,747677,763262,780157,784349,790329,812043,822013,824424,833838,852340,852349,860262,862930,887…
T102	l3	V2	Cluster 111	234	T102	l3	V2	Cluster 146	446	16	39267,76793,102250,211291,286120,295317,295858,299381,484922,619508,645986,733030,742315,817062,823460,955613
T102	l3	V2	Cluster 112	100	T102	l3	V2	Cluster 155	1814	39	25799,28513,34910,38137,50009,101719,116764,137155,186534,187691,190531,192167,201643,226524,274276,309045,322702,331296,342820,385009,397301,428857,488797,536150,551068,567984,583077,656849,725064,742189,745030,754839,795766,866971,929550,946845,991807,1007127,1017394
T102	l3	V2	Cluster 112	100	T102	l3	V2	Cluster 142	27	4	332552,363211,693503,1016997
T102	l3	V2	Cluster 113	266	T102	l3	V2	Cluster 145	1051	9	85294,123055,149973,314424,328875,370831,672479,943946,970570
T102	l3	V2	Cluster 114	105	T102	l3	V2	Cluster 143	396	36	24189,36306,48593,53638,61961,67481,79405,81623,82565,96073,97619,110125,172251,192704,197424,207741,269071,328425,343293,424275,497526,499813,501199,523612,541848,545438,567705,575283,597016,605836,630722,650448,708224,832271,860813,868901
T102	l3	V2	Cluster 115	334	T102	l3	V2	Cluster 144	258	57	2920,19567,28996,31539,57535,59752,75825,94264,98641,105172,112434,115212,136637,140870,144899,153681,165688,177124,184463,206411,219698,235319,272260,282283,293590,310928,318996,353106,420807,446570,464749,474172,474876,476545,539942,556125,572187,581875,609072,614373,619686,628030,683262,697159,701531,744964,798044,805191,866368,875503,881456,916465,918666,922115,962627,1006596,1018413
T102	l3	V2	Cluster 116	255	T102	l3	V2	Cluster 146	446	33	11143,21562,124793,192096,194391,202662,256615,296856,362302,374051,388279,408937,417216,494488,527127,539567,551914,559044,595226,608214,643665,652064,672443,692379,758552,764404,843772,893199,903086,931174,962547,1010712,1018260
T102	l3	V2	Cluster 116	255	T102	l3	V2	Cluster 145	1051	45	21711,65802,68577,91229,96768,120526,159134,170807,175563,182351,219671,273809,303698,318989,319537,339382,347196,350898,353405,377192,401873,459968,461200,467424,486968,491815,500872,532857,544819,552051,585106,597886,598059,601024,676379,690637,758385,790412,805699,885864,891195,937348,944892,975865,1003858
T102	l3	V2	Cluster 117	377	T102	l3	V2	Cluster 148	6	6	123820,392524,445493,498978,593100,965530
T102	l3	V2	Cluster 118	188	T102	l3	V2	Cluster 146	446	5	66228,83016,198912,233172,313381
T102	l3	V2	Cluster 119	59	T102	l3	V2	Cluster 155	1814	38	29980,30051,40576,50427,68258,110688,130164,161939,165094,178294,214560,222793,256013,260657,266178,268554,278377,310829,320737,331418,346409,371342,395291,413028,425832,463285,468024,493867,496716,528232,542091,559625,651102,684933,748885,924553,958429,973804
T102	l3	V2	Cluster 120	186	T102	l3	V2	Cluster 145	1051	38	19485,37079,37569,73678,78120,81257,101297,107128,144362,161843,186804,193166,207390,212892,296207,313086,395476,425034,438314,488017,505498,526319,545310,569227,633935,645539,720870,736550,739149,804611,819516,905844,952453,961453,965381,974511,997785,1019838
T102	l3	V2	Cluster 120	186	T102	l3	V2	Cluster 150	47	3	93500,646330,967441
T102	l3	V2	Cluster 121	67	T102	l3	V2	Cluster 154	185	30	66362,67176,98033,245546,286748,330198,351772,370167,390507,402587,418337,471490,489113,499886,524414,530201,543150,553569,588802,666602,691505,706078,773253,800277,825959,828686,843261,906296,920199,926895
T102	l3	V2	Cluster 121	67	T102	l3	V2	Cluster 151	71	8	206256,219559,435403,499206,544354,852898,855743,939556
T102	l3	V2	Cluster 122	433	T102	l3	V2	Cluster 154	185	50	37320,37390,37662,40780,57776,65173,98607,132539,154595,181992,183134,214353,243999,252284,265933,270718,277147,294287,316573,330313,332544,357393,363014,370923,403500,428145,449352,449677,480556,497280,516855,554192,689999,705964,707602,728512,785104,851655,852919,870626,891306,898520,907693,910805,922117,949456,959320,1011236,1015918,1026063
T102	l3	V2	Cluster 122	433	T102	l3	V2	Cluster 153	14	4	232875,268122,305067,702786
T102	l3	V2	Cluster 123	81	T102	l3	V2	Cluster 149	34	14	110349,118633,236157,242076,251982,287644,318306,337496,572472,598677,711457,824995,907598,998146
T102	l3	V2	Cluster 124	32	T102	l3	V2	Cluster 165	5593	18	34347,43812,102671,146712,150835,224339,250046,354880,374501,461417,591982,675955,751093,771275,817509,884085,943588,1004562
T102	l3	V2	Cluster 124	32	T102	l3	V2	Cluster 155	1814	14	50872,233110,332178,343209,420322,496231,507103,571743,736962,775391,837311,913507,1020707,1027032
T102	l3	V2	Cluster 125	35	T102	l3	V2	Cluster 155	1814	12	59842,94928,161500,201899,220195,271961,304756,475284,502316,510644,806134,949273
T102	l3	V3d,V2	Cluster 126	424	T102	l3	V3d	Cluster 152	217	50	16387,38123,41932,61405,61931,62222,86683,87432,97806,124573,127212,134008,139062,177399,184809,191687,205042,223481,225302,274764,309752,343260,393477,394612,415287,469068,527492,556625,558665,562691,568675,573732,587701,606531,617845,618227,672384,683754,714499,766409,801530,836020,861730,883475,896062,923798,955867,1000242,1000486,1010743
T102	l3	V3d,V2	Cluster 126	424	T102	l3	V2,V3d	Cluster 156	928	34	21576,106824,114891,120706,170891,179659,221727,258443,261301,400466,401588,401851,409592,420368,513644,541454,556955,611711,637213,646213,678709,680272,699473,714286,788675,795649,825019,839954,897619,928352,946331,947278,985367,1019365
T102	l3	V2	Cluster 127	350	T102	l3	V2	Cluster 157	215	51	9543,24101,32935,38369,46646,63308,67406,80355,103025,139099,159891,183700,198801,200174,232802,235738,239056,245048,285872,317426,333895,423552,429158,460430,460470,469784,478282,478386,481452,482127,493216,495817,497644,514907,544691,546171,596122,602307,609603,669927,710933,779177,793869,799316,811666,813684,931595,946503,973312,985722,992369
T102	l3	V2	Cluster 127	350	T102	l3	V2	Cluster 154	185	27	51458,62197,88219,114758,228628,289185,369228,402491,417310,447173,493847,496237,502414,512201,540313,545868,545877,551342,553051,555519,558227,579685,584048,608159,693863,705891,812790
T102	l3	V3d	Cluster 128	247	T102	l3	V3d	Cluster 152	217	52	22846,24554,30859,71099,89150,89277,99697,100082,101879,111842,116452,132754,167618,174966,265389,266904,268532,287194,311234,325245,340058,373428,377715,420304,421750,429074,433066,443421,443736,477376,479445,489840,516351,534813,562074,563803,631459,637392,640797,661901,743029,769052,788748,792169,796570,806149,810149,831851,900729,911711,941592,960372
T102	l3	V2	Cluster 131	652	T102	l3	V2	Cluster 163	155	46	17476,17873,23641,33567,44772,46359,61512,70761,76574,102355,105682,113978,166070,206799,232945,335884,349794,353338,361326,388530,400666,401208,466651,491710,493732,542066,552251,597341,615252,629698,661470,666017,704044,730723,777720,815986,819157,853712,894693,938577,951560,978544,986921,990766,1010519,1012856
T102	l3	V2	Cluster 131	652	T102	l3	V2	Cluster 159	2	2	338988,386823
T102	l3	V2	Cluster 132	22	T102	l3	V2	Cluster 165	5593	22	114517,128411,161184,169687,188834,202259,269573,295457,367386,368154,378733,380679,470047,480328,570312,575484,581001,703200,860506,890149,960854,1013260
T102	l3	V2	Cluster 133	21	T102	l3	V2	Cluster 165	5593	21	53394,123469,125922,147778,176152,283046,342551,396132,427504,469639,568624,593366,634476,681278,821606,877987,879200,948551,962295,969409,1008167
T102	l3	V3d	Cluster 134	71	T102	l3	V3d	Cluster 162	101	20	59295,73718,89010,128915,175477,178910,187346,207452,218231,252319,254109,256781,329453,352119,376233,422030,466263,483065,806736,980465
T102	l3	V2	Cluster 135	559	T102	l3	V2	Cluster 165	5593	203	6688,19972,31329,32246,32871,35012,36719,37900,38336,45345,48569,48959,56277,58566,61312,65017,69219,69563,76114,77529,81067,85415,88392,89131,93419,98482,102190,109756,116195,121534,128042,131604,139457,150745,154686,182991,184392,186270,189241,194327,197596,208510,212779,214994,216897,223883,229245,230474,237691,238863,243315,246433,252419,259939,275732,281581,289448,298190,307409,308007,308399…
T102	l3	V3d	Cluster 136	863	T102	l3	V3d	Cluster 166	160	3	125677,917049,1015471
T102	l3	V2	Cluster 137	245	T102	l3	V2	Cluster 165	5593	175	22547,25892,37398,38204,39333,59385,75874,80886,93984,96621,107717,110373,118210,121877,130328,131605,137265,137450,140311,163379,164143,172719,175171,186970,200916,208215,210042,216269,225667,227327,234511,234769,238980,247278,251742,266444,267925,270722,273523,277945,289179,290951,296851,297992,299266,328028,331075,338393,342988,348190,353638,358030,362270,366226,376206,389642,392421,394852,401…
T102	l3	V2	Cluster 137	245	T102	l3	V2	Cluster 169	2	2	108122,217179
T102	l3	V2	Cluster 139	459	T102	l3	V2	Cluster 172	539	150	21914,26054,34240,34976,40373,42303,52031,53167,58635,59566,65592,72335,80509,81770,82436,83151,85561,97500,98913,100575,101800,108002,108934,113543,125783,132374,132940,135188,136668,156888,157988,164116,189298,205038,209989,212073,218192,221749,229450,231431,231995,241762,243278,252327,254482,256130,260714,271707,276106,281495,285886,297444,303636,314512,317664,320255,326532,328063,335858,33779…
T102	l3	V2	Cluster 139	459	T102	l3	V2	Cluster 177	496	10	66672,83418,99969,109300,253435,261354,376215,379443,626102,817778
T102	l3	V2	Cluster 140	1085	T102	l3	V2	Cluster 182	3524	387	22181,22442,23605,24285,24570,24992,26232,28870,39069,42086,43672,45319,59245,66889,81955,85225,86719,89789,97173,100145,100674,100891,102312,106697,110408,110796,113290,115103,115418,116994,118080,118206,121047,121253,126407,126939,128673,128692,130768,133030,135278,135657,137916,140550,143644,146522,146827,147668,149716,150767,154994,164184,164435,165058,165700,175869,178825,179691,180096,18167…
T102	l3	V2	Cluster 140	1085	T102	l3	V2	Cluster 165	5593	103	62125,89662,90368,103410,110430,118007,118406,118502,119850,120271,125722,134631,138765,156107,160866,176878,180004,182953,191407,192496,206385,206795,210258,213394,308163,321412,324172,332290,335168,338851,358370,362488,375498,375640,380590,428694,434440,439240,439275,440275,443707,466773,488522,499053,503182,508181,527636,536799,554996,562063,579739,582418,597968,598422,604719,608473,608662,608…
T102	l3	V2	Cluster 141	412	T102	l3	V2	Cluster 182	3524	132	49435,62372,67357,70044,77116,101838,108330,114818,120735,127796,153106,164877,189761,192072,201098,201252,210039,233174,234134,250383,267424,285513,290380,304835,305957,306467,321162,325164,338732,339290,341952,343861,349463,369214,385312,391811,395806,398525,404928,406881,410024,412650,415088,422216,433136,434399,435071,438110,454179,461791,465906,474938,483897,485813,492157,513238,513569,52024…
T102	l3	V2	Cluster 141	412	T102	l3	V2	Cluster 176	13	7	199289,296151,350505,538481,847470,932242,941442
T102	l3	V3d,V2	Cluster 143	1035	T102	l3	V3d	Cluster 173	155	58	27171,40400,42960,59615,59769,67381,69837,81198,89589,93553,94029,97534,110068,129932,134815,135235,167301,178432,231840,273259,318024,326750,338201,405469,438504,459925,481580,534515,536321,578548,584499,660215,666797,692577,700792,705013,710460,713067,718503,720802,723626,724475,731104,743304,750188,769108,848444,856514,870930,886257,889234,902164,903952,914477,915411,1007050,1026127,1026767
T102	l3	V3d,V2	Cluster 143	1035	T102	l3	V3d	Cluster 179	9	4	37475,471710,517335,721990
T102	l3	V3d,V2	Cluster 143	1035	T102	l3	V3d	Cluster 174	96	42	56002,57341,74423,88063,88375,90479,155878,162354,186763,211477,229464,235258,252370,273000,286436,474621,474967,503595,504366,514356,518401,555331,568438,588005,599948,608310,769627,847332,855520,856428,871007,907158,914635,928407,931012,931108,945729,952392,997642,1020904,1021540,1022766
T102	l3	V3d,V2	Cluster 143	1035	T102	l3	V2	Cluster 187	99	3	176350,707676,922774
T102	l3	V2	Cluster 144	99	T102	l3	V2	Cluster 183	153	2	290211,933441
T102	l3	V2	Cluster 145	604	T102	l3	V2	Cluster 184	271	69	3181,38025,38811,60619,60635,95124,98104,108624,119081,138814,182293,187103,263078,270622,295210,316165,328655,347649,347914,352341,372581,384391,388281,439350,444215,445547,459309,509461,516810,518625,529475,530867,536906,547550,561157,587483,604657,610187,617286,643133,650586,667385,677729,688486,688512,693229,699563,704433,711414,723097,736998,740776,746089,765562,772778,789538,828899,832590,8…
T102	l3	V2	Cluster 145	604	T102	l3	V2	Cluster 182	3524	118	9126,45714,53858,98492,118031,131518,138522,141911,153309,163602,170478,180806,182357,189194,223989,232508,239249,247109,255753,260353,263411,276881,290266,291715,309520,322396,323412,323845,341007,344854,358635,360943,366751,376033,400958,401818,404681,409322,415713,417591,418390,422502,430845,430867,449751,451818,455217,456131,466657,474509,479740,495697,501719,502580,505467,513875,529021,54746…
T102	l3	V2	Cluster 146	177	T102	l3	V2	Cluster 177	496	39	161048,164301,196889,207610,225072,228319,228600,234867,276200,312271,320358,347968,373352,379990,386437,398105,415709,447912,523116,527487,538227,566610,581002,625973,695694,704701,709843,711901,713810,731125,737678,738931,740744,809981,842990,846324,847848,896032,970041
T102	l3	V2	Cluster 147	10223	T102	l3	V2	Cluster 183	153	77	84,12617,51580,53311,58188,71466,117040,126937,153024,159214,164666,174361,177140,181027,195720,211982,229379,238254,274510,292566,297382,309203,343636,347309,351640,366724,373753,393081,405702,416943,417077,417103,418449,422681,449546,454795,462479,465164,468391,496677,527087,543586,562842,562886,578757,585656,606346,622640,656188,666428,668449,686059,694307,712511,722750,734541,738625,764050,77…
T102	l3	V2	Cluster 147	10223	T102	l3	V2	Cluster 167	335	153	2034,21182,27248,32146,32478,42059,44143,46194,46543,56945,65861,67630,70551,70961,71383,74711,76976,79611,80858,84739,86064,86515,90380,91865,91868,94088,103765,104512,107461,115453,116528,116651,117578,120998,131239,136330,140531,142072,144954,154422,165430,177701,186525,192940,193423,197772,201872,202031,209534,216185,223204,228583,231303,239094,244331,255799,258212,266831,271488,274094,275770…
T102	l3	V2	Cluster 147	10223	T102	l3	V2	Cluster 158	230	41	6781,48863,131055,166597,178961,186865,202835,234743,243690,278441,279970,294047,320361,333997,336936,374547,391996,400260,402050,409168,411490,412388,475609,537106,562904,598547,607405,678832,681239,695075,719574,746950,764818,802643,821298,826264,879973,964809,1011437,1017125,1023879
T102	l3	V2	Cluster 147	10223	T102	l3	V2	Cluster 175	335	206	11196,18123,20472,24089,29045,32603,43694,56070,62869,67587,72787,75850,76227,77638,79625,81220,82307,85271,88008,91545,91985,93216,93596,98208,101816,104839,108417,113734,114667,114997,133782,141809,142756,147549,150066,150944,156024,156105,156303,158094,164201,164480,174193,174281,183625,185411,191635,196328,196659,196938,202705,202959,204945,208831,214357,218139,221263,222629,225367,228720,239…
T102	l3	V2	Cluster 147	10223	T102	l3	V2	Cluster 164	378	156	12923,20429,32539,33131,37853,39214,41677,44092,45959,46371,49972,51439,58306,75722,80640,87129,90947,98473,99819,127360,127565,134135,138690,142061,148067,149183,156380,170624,176760,178356,185234,189562,189641,195397,196235,198594,204916,208421,209592,214973,216554,217767,220300,228723,228929,264885,266432,268251,270057,271901,271916,272953,274727,281450,281600,284604,293824,300311,302596,30984…
T102	l3	V2	Cluster 147	10223	T102	l3	V2	Cluster 171	263	154	12939,18033,19053,28275,31420,34220,48994,53674,68640,81139,92898,96342,101320,104731,107143,114404,121670,134200,136765,143446,144311,145045,151497,157172,161579,166243,171293,174395,174422,178361,183562,189513,193508,208552,215992,217569,222325,225076,227509,227828,228666,232882,237512,239559,241948,242477,244196,244635,248181,261157,264933,268309,279896,281838,286845,287830,288105,310939,31263…
T102	l3	V2	Cluster 147	10223	T102	l3	V2	Cluster 161	188	137	12949,23094,26788,45133,51121,91247,95607,99062,104486,107401,122655,129833,130291,138188,138868,141654,142705,143506,152702,153147,167498,189399,190096,192256,201537,205359,207624,217797,225210,231224,232837,249130,262839,267592,277280,283835,300413,302248,323805,326924,328636,332369,343908,346103,349034,355172,357630,370062,371264,373745,375902,383089,396410,399503,403262,406991,415089,416641,4…
T102	l3	V2	Cluster 147	10223	T102	l3	V2	Cluster 178	566	151	13209,21134,23716,25755,26044,28289,28518,33858,36947,37585,44430,62310,64323,67340,73530,77523,78178,86869,106636,112034,115242,116592,118556,132283,134972,136642,142101,155644,161097,172033,177297,180733,191319,193788,200309,207153,228708,231553,248676,251350,261432,265016,280995,308929,311793,323667,328672,333574,336648,339206,339240,343661,348035,352658,365144,380847,412889,417427,419998,4354…
T102	l3	V2	Cluster 147	10223	T102	l3	V2	Cluster 163	155	11	17592,31346,90678,156963,172976,245637,421605,586327,593493,790796,978717
T102	l3	V2	Cluster 147	10223	T102	l3	V2	Cluster 180	106	75	17674,32902,52158,53106,56990,62143,62574,65845,68408,83070,85734,129511,141122,168084,180121,188879,211602,221451,225226,227171,235282,249994,263671,266247,277958,325498,332930,348534,383208,412151,420900,423060,432073,433009,434622,449540,459659,468561,471930,473540,494017,505089,512262,520218,568703,571486,608378,612949,615595,626099,646358,650779,677698,684122,693076,694200,695798,707282,7307…
T102	l3	V2	Cluster 147	10223	T102	l3	V2	Cluster 172	539	97	19556,27465,35330,37000,42422,52130,54374,59506,61182,68220,78526,78555,91204,99026,106033,107765,110663,112450,122171,132132,151019,153723,156991,164171,170667,185451,188352,192446,212908,214258,232474,242854,248290,251212,271653,293792,298065,301576,307395,313998,316183,321100,323519,324345,353294,353411,369891,374928,376317,386790,393369,394753,395884,421915,429892,435891,466098,466915,470323,…
T102	l3	V2	Cluster 147	10223	T102	l3	V2	Cluster 168	374	116	20272,23270,24862,36709,52779,53386,57404,69228,90118,101695,110680,111878,114777,119473,124820,131895,144436,147203,163211,182910,190992,191162,199127,210234,211673,217046,229355,244626,257439,261451,262118,264550,271245,276924,284519,286167,288382,307132,313967,314002,325796,326029,326548,329158,331660,332427,341698,346574,347818,353120,364503,366458,380908,396376,403857,408325,417062,418634,44…
T102	l3	V2	Cluster 147	10223	T102	l3	V2	Cluster 170	377	46	31028,46439,52987,54531,58397,64200,69777,86115,96753,101592,102977,153870,190926,192031,198958,220210,228201,369127,391324,422548,437383,456690,470105,472416,481231,481899,486683,493469,494142,494779,525883,558860,576671,590464,628415,648433,654738,659860,693340,814339,850829,856111,863063,878329,878962,926559
T102	l3	V2	Cluster 147	10223	T102	l3	V2	Cluster 160	6	4	54623,101494,602618,993589
T102	l3	V2	Cluster 147	10223	T102	l3	V2	Cluster 189	60	9	168720,197517,204354,334547,459918,544412,612354,847468,884799
T102	l3	V2	Cluster 148	334	T102	l3	V2	Cluster 184	271	46	58524,101100,132789,146332,172532,194957,225598,229350,244279,246195,246640,248914,253877,274006,283545,298512,355948,366995,373775,391985,402588,450573,452538,470761,483169,492292,496909,515493,540495,570833,607264,643884,747100,749042,755320,772992,858274,943070,958114,968114,991474,1000712,1001009,1005684,1009914,1014760
T102	l3	V2	Cluster 149	72	T102	l3	V2	Cluster 185	483	19	141399,172667,215755,219476,253618,370403,438790,456999,474529,496717,580354,635674,669774,799264,802713,828454,843600,865685,1026152
T102	l3	V2	Cluster 149	72	T102	l3	V2	Cluster 182	3524	20	169890,229946,268142,279549,291683,330559,431577,463173,472326,484360,602650,612176,635716,645868,678748,718419,728766,771984,818678,956554
T102	l3	V2	Cluster 150	235	T102	l3	V2	Cluster 182	3524	87	21092,49191,101779,127007,130032,141261,144032,153077,156157,161280,203570,214201,218534,223131,223555,237261,238813,243639,247140,251375,282587,283304,292779,303621,315087,315113,326654,327840,330476,342285,343365,361713,374715,396460,405485,416292,418950,437492,451341,465065,472209,487474,501323,502158,520279,531421,538087,542682,570097,571191,626587,629153,634276,666354,672764,687467,688142,69…
T102	l3	V2	Cluster 151	145	T102	l3	V2	Cluster 185	483	41	62165,63490,113023,130461,154129,158226,174929,198743,207199,240222,250463,281672,289087,297975,345535,349357,352526,462651,491695,537202,557153,571544,578083,596090,644451,646659,655696,679671,766328,767966,786951,796423,797711,850761,876220,881098,927807,928448,950833,970109,1013129
T102	l3	V2	Cluster 152	171	T102	l3	V2	Cluster 187	99	16	241616,266958,360226,450967,605192,607875,662264,739092,749570,854624,857845,933061,969967,991812,1022353,1025286
T102	l3	V2	Cluster 152	171	T102	l3	V2	Cluster 192	17	5	416946,472853,619637,962185,1022479
T102	l3	V1	Cluster 156	375	T102	l3	V1	Cluster 205	345	78	46141,106009,108325,119873,139873,140563,144868,182224,196784,201464,202430,218076,244040,255624,269607,294090,316937,328362,329445,331712,336279,337380,338153,341833,365280,365901,397652,405733,419340,421478,426767,454721,480018,497106,498719,505074,508394,511153,541595,542079,544848,556087,562510,575865,617280,631137,635533,681741,708125,712125,737083,752011,763552,766285,772326,774838,774896,7…
T102	l3	V1	Cluster 157	1004	T102	l3	V1	Cluster 195	81	48	40136,76497,100203,142319,170852,214100,238478,242005,255132,258229,289802,294295,299723,313563,342058,367660,383082,387395,424732,444330,450798,472008,482066,485820,487024,519930,521089,547577,558689,562860,579812,610430,622684,711745,712727,748260,764251,771912,802087,805404,859389,915677,923254,1006683,1012018,1013965,1015245,1017237
T102	l3	V1	Cluster 157	1004	T102	l3	V1	Cluster 191	2	2	132107,149790
T102	l3	V1	Cluster 157	1004	T102	l3	V1	Cluster 198	2	2	819822,924395
T102	l3	V1,V2	Cluster 158	460	T102	l3	V1	Cluster 202	93	78	33762,71362,81162,81880,140400,143509,153736,156478,173673,174389,210486,217740,226283,230893,254256,254420,256445,264203,273570,321863,329729,335271,337204,345840,354549,362945,365066,399097,400382,445404,456338,463184,465136,469055,476569,511030,515380,521841,532577,535955,572676,594954,601480,607041,615081,676974,707620,707757,711370,722322,730845,748791,752072,758663,811449,811907,846279,8471…
T102	l3	V1,V2	Cluster 158	460	T102	l3	V2	Cluster 208	108	5	268818,343545,449188,630878,794657
T102	l3	V1	Cluster 159	284	T102	l3	V1	Cluster 204	165	40	117671,151938,189218,227586,291750,300521,327257,333372,346316,355862,359255,367011,387501,410821,430070,430631,517941,539225,541716,544171,557029,575255,665611,671082,675264,692698,703484,723900,762064,810598,843246,847519,900428,919280,927544,950529,981524,988533,1011250,1023878
T102	l3	V1	Cluster 159	284	T102	l3	V1,V2	Cluster 196	120	24	137696,214629,259400,306251,320561,360700,365790,442134,608679,627672,642986,665699,730433,771960,781000,807618,861923,863671,875494,888385,889428,931322,992380,1020944
T102	l3	V1	Cluster 160	431	T102	l3	V1	Cluster 205	345	57	21675,50516,54781,92893,99574,102897,137915,141752,142541,151523,170366,170372,185047,189339,194686,197908,210524,215074,215246,221880,232112,241841,242100,244296,255988,282096,298119,298399,318096,331702,336688,345893,395431,437876,450788,482337,482424,488955,507744,514405,536108,538276,559416,574006,606434,606440,625485,705672,718329,764536,769244,794153,812518,842468,937812,965946,1015154
T102	l3	V1	Cluster 160	431	T102	l3	V1	Cluster 206	136	49	53229,126832,135431,154811,182820,217279,231202,259920,285345,310031,312974,315024,325911,352476,357956,358174,368675,411979,446100,450669,472418,527230,540998,543529,555658,567182,592153,680579,711726,759562,770141,809118,833209,849745,861072,870819,886835,892668,917312,943106,944886,948805,963837,983491,987076,989079,1018039,1023506,1025864
T102	l3	V2	Cluster 161	148	T102	l3	V2	Cluster 201	132	30	87337,95694,102141,143527,145950,200107,322661,359735,385577,430042,486714,556227,579842,600062,600796,617261,645929,721177,762319,789971,801382,811794,829449,863541,889835,894739,901308,947002,974580,1003928
T102	l3	V2	Cluster 161	148	T102	l3	V2	Cluster 207	79	2	444872,795315
T102	l3	V2	Cluster 162	299	T102	l3	V2	Cluster 203	406	94	20835,58108,83938,113062,119246,125277,127685,128479,132939,147332,147922,173060,189084,190115,196246,199990,219480,238187,247793,250506,257982,293608,298598,311466,313557,326162,348512,356343,368506,394593,395929,397601,397668,406609,412897,422235,427850,429412,453441,457043,457076,462706,467534,477855,482419,489443,496049,502367,506877,512481,527518,533061,537610,552464,557557,568404,573651,579…
T102	l3	V2	Cluster 163	364	T102	l3	V2	Cluster 203	406	152	62900,68254,80443,101742,114365,116008,118085,133607,134765,135977,158751,165614,180412,201924,213258,216836,227225,236803,245563,246044,257714,258887,267435,280096,285054,286537,292863,298371,301447,304257,305871,307491,309542,311579,317349,331135,335808,337225,356684,362237,376547,377172,384205,385075,392649,403117,408365,408973,421038,423061,423192,424007,425755,432399,439632,451458,453235,455…
T102	l3	V2	Cluster 163	364	T102	l3	V2	Cluster 201	132	2	99478,118403
T102	l3	V2	Cluster 163	364	T102	l3	V2	Cluster 207	79	1	942324
T102	l3	V2	Cluster 164	31	T102	l3	V2	Cluster 200	479	5	326574,496618,542029,557533,703258
T102	l3	V2	Cluster 166	22	T102	l3	V2	Cluster 207	79	10	488074,523488,570237,753396,766605,768781,772520,843814,853654,876484
T102	l3	V1	Cluster 168	711	T102	l3	V1	Cluster 206	136	26	45800,69786,103369,116836,119076,168454,213154,268596,280644,323984,370351,408605,427630,445816,495389,577197,607208,617782,630078,829201,955736,965728,971505,988652,1021742,1025372
T102	l3	V1	Cluster 168	711	T102	l3	V1	Cluster 197	43	8	203580,231019,269508,407901,839789,868836,876767,1008784
T102	l3	V1	Cluster 168	711	T102	l3	V1	Cluster 212	9	2	291494,357052
T102	l3	V2	Cluster 169	2967	T102	l3	V2	Cluster 216	442	169	8959,40421,40659,45036,48025,60734,63233,63992,70976,79389,81253,88199,90109,99725,103430,107993,121009,132109,139241,145311,152814,155296,157088,165934,166722,179178,216127,219868,223341,227495,229223,238034,256871,258424,265540,271678,275213,279437,282478,291524,296480,302928,303316,309200,309620,311521,322648,325040,332029,343591,345561,349518,350599,353134,353449,361356,367206,369132,369971,3…
T102	l3	V2	Cluster 169	2967	T102	l3	V2	Cluster 229	428	282	13923,18872,29538,55868,59003,59754,60017,60733,66412,68256,78083,78963,80376,83030,93197,93439,93924,95780,95927,98633,103280,110026,117668,118288,119563,119913,123063,128678,130586,134377,135346,135964,142592,143232,143641,143933,147068,155604,163278,165383,176984,177184,181438,183273,183282,187101,187122,192146,194184,194696,202070,211470,212052,212904,220059,222049,222628,225203,228844,229942…
T102	l3	V2	Cluster 169	2967	T102	l3	V2	Cluster 218	317	210	14027,17006,21644,37803,41908,49655,66013,67400,73333,79745,81355,81683,82387,90537,93490,112485,124685,124743,136940,137548,138700,140523,143810,144470,154442,155895,158078,179938,180861,181006,183109,185157,190144,193078,195270,197875,199262,217020,219033,220918,221555,229089,229900,233555,236218,243486,244252,253216,256585,274896,276648,280812,284010,289583,304596,308381,315789,317512,318360,3…
T102	l3	V2	Cluster 169	2967	T102	l3	V2	Cluster 240	157	43	36044,55553,61590,63385,66796,84038,140438,165319,209313,225056,234315,285951,294759,324907,332642,334035,344384,355836,365097,375776,432561,452409,471198,493593,513248,536590,546902,547168,547219,582551,597660,605699,624150,637775,645750,662187,780384,857205,865037,888110,985352,990012,1012238
T102	l3	V2	Cluster 169	2967	T102	l3	V2	Cluster 242	366	55	70460,95734,101572,129557,132135,136865,175676,177756,181277,193413,194412,222041,237213,238955,311355,312836,343357,350263,352409,367164,381969,396697,397035,410437,424647,473135,474680,505993,535687,543246,564990,574243,580220,585165,588185,594355,600897,614164,688183,709440,745807,755524,849381,859956,870122,881213,888458,902336,908539,970591,971189,982594,995967,1016773,1018070
T102	l3	V2	Cluster 169	2967	T102	l3	V2	Cluster 213	6	6	103892,259525,371539,550926,619783,922354
T102	l3	V2	Cluster 169	2967	T102	l3	V2	Cluster 227	50	15	106741,149796,283914,366408,419118,420438,475804,578670,591921,630225,721642,779396,918698,946440,981835
T102	l3	V2	Cluster 169	2967	T102	l3	V2	Cluster 234	5	5	176652,369189,562441,699609,983782
T102	l3	V2	Cluster 172	285	T102	l3	V2	Cluster 217	196	40	62611,90783,93626,127206,129294,133625,153726,284041,293379,324930,329173,345478,365802,380359,392381,417385,448362,529472,571024,614781,682789,700742,744221,745973,756857,767193,783795,825633,860994,862307,864127,918959,924554,946998,947195,991572,993469,993909,1003968,1013017
T102	l3	V2	Cluster 172	285	T102	l3	V2	Cluster 215	217	9	257202,421469,530355,556120,889176,969283,998089,1007211,1024006
T102	l3	V1	Cluster 174	114	T102	l3	V1	Cluster 221	312	6	26958,45670,390596,634998,875211,1018559
T102	l3	V2	Cluster 175	32	T102	l3	V2	Cluster 216	442	32	59884,102578,140760,166395,191575,209987,275874,316397,366000,399293,401617,402172,407189,449764,492006,510651,543135,561246,636523,678572,693034,698958,716220,735879,802515,818639,838020,854700,908230,910052,953986,964338
T102	l3	V2	Cluster 176	179	T102	l3	V2	Cluster 224	62	1	966325
T102	l3	V2	Cluster 177	243	T102	l3	V2	Cluster 223	6	6	27403,314465,435979,610180,675327,1018709
T102	l3	V2	Cluster 178	32	T102	l3	V2	Cluster 222	517	30	79929,91944,92271,105693,139791,143643,153156,215765,217118,232301,251563,269641,295903,296725,309888,313378,364139,388051,412799,535797,560211,608592,694640,823956,856817,872378,905570,925727,947342,999030
T102	l3	V2	Cluster 179	151	T102	l3	V2	Cluster 228	160	5	24460,355452,538032,753691,755140
T102	l3	V2	Cluster 180	281	T102	l3	V2	Cluster 228	160	51	32280,55034,103043,104240,130412,131965,132781,133866,138732,141619,162303,191115,239225,254775,305012,315332,320105,322324,347393,383628,392101,406942,449445,456817,470630,489149,493086,496819,581119,585842,586751,589435,603713,612750,621754,642453,660317,669208,696220,754463,804186,819380,826044,832411,834307,843451,858500,954625,960611,971053,981150
T102	l3	V2	Cluster 180	281	T102	l3	V2	Cluster 226	127	4	92918,729253,930910,1005156
T102	l3	V1	Cluster 181	239	T102	l3	V1	Cluster 221	312	21	32681,57746,145906,206173,306004,343649,380423,475090,503324,531178,535599,536455,597853,625797,658404,664585,715763,926303,957229,983130,990770
T102	l3	V2	Cluster 182	138	T102	l3	V2	Cluster 224	62	31	65587,119207,170065,184035,216957,269313,286054,307976,341622,357243,360280,385775,396591,398045,434111,452847,513178,525239,565705,645086,674912,709050,714105,767612,792470,835241,835633,876553,899913,965226,1007747
T102	l3	V2	Cluster 182	138	T102	l3	V2	Cluster 226	127	4	85077,274741,284694,337117
T102	l3	V2	Cluster 183	715	T102	l3	V2	Cluster 231	128	16	31243,256281,266800,288425,303681,327777,512699,517864,572283,610589,672540,783257,845930,992154,1003266,1015198
T102	l3	V2	Cluster 183	715	T102	l3	V2	Cluster 222	517	59	34127,72991,92552,101343,117546,136249,163272,174590,178715,187894,215741,219221,249376,258952,288729,294400,313220,366622,367991,379103,393704,401965,403540,411417,412391,425418,434153,450698,452452,458584,469894,471642,506484,519564,552964,610707,643153,644462,672400,701385,739512,751140,754245,799664,828912,836534,853057,872489,885559,897494,913479,922940,934406,946703,973520,986443,1023020,10…
T102	l3	V2	Cluster 183	715	T102	l3	V2	Cluster 235	199	5	130611,551474,862991,892474,915354
T102	l3	V2	Cluster 183	715	T102	l3	V2	Cluster 238	7	3	142863,382575,781310
T102	l3	V1	Cluster 184	254	T102	l3	V1	Cluster 232	18	15	117084,127231,151615,292385,308751,320365,361852,363236,374036,594370,700258,818431,860678,860862,919608
T102	l3	V2	Cluster 185	62	T102	l3	V2	Cluster 229	428	3	215649,604637,892669
T102	l3	V2	Cluster 185	62	T102	l3	V2	Cluster 233	28	4	344162,711250,885284,962774
T102	l3	V2	Cluster 186	68	T102	l3	V2	Cluster 239	1440	25	21689,148016,159994,219836,241450,246829,260891,325368,337867,372842,376280,390815,416398,429348,511875,548653,575903,596237,641019,673004,855013,865994,900824,981652,991225
T102	l3	V2	Cluster 187	486	T102	l3	V2	Cluster 239	1440	245	4108,26848,27270,36298,41397,42641,42882,49575,56031,56220,57630,67694,68232,68956,85358,86416,93167,94201,95698,97159,98397,100238,101743,109554,113114,118035,118662,119092,125627,126214,131008,131720,132910,146608,148684,148782,152158,174410,179966,189991,192691,199951,215097,226087,226188,240435,242199,251681,255347,261068,263042,267587,268347,274891,275380,276198,276258,276631,278719,285552,2…
T102	l3	V2	Cluster 188	225	T102	l3	V2	Cluster 236	1357	50	81887,86948,96471,117919,131650,151411,177332,199860,210322,230332,240167,267738,273214,274371,275767,278103,294855,296622,300790,306419,341170,374868,381191,386752,387537,398307,416045,419750,432326,481030,524012,531916,544524,594066,641292,651637,667356,703710,764148,765618,833773,838981,857058,858406,861286,900562,907972,921374,965105,974737
T102	l3	V2	Cluster 189	59	T102	l3	V2	Cluster 239	1440	56	32350,43194,70891,84533,89207,89671,118608,175566,183851,187687,199827,203513,209035,213746,245742,250654,252152,254452,268007,286505,286669,298511,325147,332602,375962,459385,462257,495400,497601,548171,552403,555697,580937,587688,597713,630404,673331,683538,737669,737979,775975,788262,804542,824604,829501,833580,837071,894515,914038,920244,969640,973890,976061,982368,985047,997526
T102	l3	V1	Cluster 190	477	T102	l3	V1	Cluster 237	22	3	183578,337335,870671
T102	l3	V2	Cluster 191	345	T102	l3	V2	Cluster 247	5130	147	14249,17296,42990,47996,50794,54970,59882,62027,62219,66863,68754,76657,80361,83122,83461,108932,113063,133448,139807,147926,149111,151268,151816,162827,167964,173375,187567,199241,205896,218839,228795,247542,255309,255708,262199,266433,266836,266989,274879,277278,279280,284505,289343,298096,303814,341385,341619,343635,352695,354268,374809,375639,376187,383421,384675,386340,396580,408046,416634,4…
T102	l3	V2	Cluster 191	345	T102	l3	V2	Cluster 239	1440	7	82070,269660,402546,510791,660026,699339,942182
T102	l3	V2,V1	Cluster 192	106	T102	l3	V2	Cluster 244	114	3	325909,427727,979693
T102	l3	V2,V1	Cluster 192	106	T102	l3	V1	Cluster 237	22	1	420335
T102	l3	V2	Cluster 193	426	T102	l3	V2	Cluster 236	1357	76	38576,45237,48319,122244,135261,139848,143582,152850,162137,171371,177735,189494,207375,220761,255219,277728,299565,306394,308478,312727,317069,327558,330957,334096,337986,345105,367119,368260,382632,386073,389365,411239,416187,419807,432268,434089,442880,454891,461018,462631,494025,497880,509987,536871,558111,572403,595825,633237,634966,677670,709845,711722,734502,736240,742850,775993,782336,788…
T102	l3	V2	Cluster 194	432	T102	l3	V2	Cluster 241	362	72	30071,38583,40879,77589,96029,96454,133189,164604,180050,210783,224234,231969,265559,275300,287203,293387,305898,314181,314212,314626,347244,360233,365619,370431,382253,385182,385245,385609,389757,403193,409482,421635,438569,446572,465222,470532,476717,493063,530631,584205,592792,609210,614447,626407,636902,640554,660076,662632,670828,685903,698261,734503,739425,751502,773422,804231,812258,827846…
T102	l3	V2	Cluster 195	465	T102	l3	V2	Cluster 247	5130	329	3221,11519,18147,21528,24472,28029,31012,32366,32894,36964,38941,39045,40107,40322,42716,42844,43093,48394,54550,58068,58237,64831,68317,74321,78483,81059,83720,87063,87479,87598,89412,92385,96283,97790,103577,108152,111908,116611,119287,121020,124985,127348,134413,134801,143379,143689,144296,159442,164995,169623,177236,179922,190404,196725,198328,198858,200150,209815,213823,214550,222458,233592,…
T102	l3	V2	Cluster 196	366	T102	l3	V2	Cluster 243	11	6	20840,308387,424908,446595,652458,890528
T102	l3	V2	Cluster 196	366	T102	l3	V2	Cluster 242	366	42	77769,84254,85323,92645,110865,110970,151219,182373,184548,209904,213223,227245,249205,253993,267834,277346,306309,318936,324079,349404,364907,428045,436855,445056,448479,512332,542952,555243,557451,673093,752129,753450,763286,777806,843951,852657,854707,861365,880443,914713,929728,948766
T102	l3	V2	Cluster 197	18	T102	l3	V2	Cluster 247	5130	4	276863,283722,293365,650529
T102	l3	V2	Cluster 198	42	T102	l3	V2	Cluster 248	1896	12	123586,148479,386720,742615,773605,805887,866838,873037,898543,960418,984888,1011693
T102	l3	V2	Cluster 198	42	T102	l3	V2	Cluster 236	1357	1	516591
T102	l3	V2	Cluster 199	336	T102	l3	V2	Cluster 247	5130	169	17193,18345,20920,20932,24166,34080,36191,38837,38979,39992,46337,62758,66892,68670,73981,74465,84052,88394,88958,112401,112488,125300,127207,136907,150348,156694,157880,163321,165076,165740,171340,179051,179755,187501,204705,207621,212263,221229,228731,231749,236126,241287,242506,243482,252713,256812,259369,263484,277789,283587,286225,288245,290259,291137,291834,295049,296613,303457,313408,31565…
T102	l3	V2	Cluster 200	40	T102	l3	V2	Cluster 248	1896	5	218307,233980,385886,531048,808578
T102	l3	V2	Cluster 201	346	T102	l3	V2	Cluster 247	5130	276	9844,18677,23529,24042,26939,28406,29756,32127,32474,33931,37556,40631,42165,42483,42666,45454,56842,57707,59123,60932,66389,67283,68417,72397,74339,80743,83436,83845,86212,86357,92179,97187,97313,97570,102815,103475,105138,110404,112523,113034,113728,113812,119313,122303,122399,123394,124827,124838,125566,126754,128626,131502,140292,140320,161657,163727,165372,167719,172553,176034,176060,177667,…
T102	l3	V2	Cluster 202	83	T102	l3	V2	Cluster 247	5130	37	28916,66286,75463,78115,88224,99140,127269,142226,155123,184422,217646,220211,240020,325642,332087,340009,485315,489652,497295,506186,506487,536026,595068,632009,661271,684383,695032,734135,811093,836079,838318,873783,901037,901113,917033,950109,1006850
T102	l4	V2	Cluster 204	473	T102	l4	V2	Cluster 250	1765	108	2552,5488,16852,22329,33809,39322,57539,61218,66656,70542,95097,96741,100493,104568,108700,114497,115995,118897,127248,130832,132225,133248,162034,164458,165468,166190,180470,187881,193824,204931,208166,213482,222380,223900,232158,238566,242134,242448,244344,244545,277009,286867,289772,305247,308207,310969,341127,342267,345575,350286,351041,357245,386174,393749,396263,410555,427125,444649,447858,…
T102	l4	V2	Cluster 204	473	T102	l4	V2	Cluster 251	30	15	16435,101737,113174,122381,133395,148068,222427,242775,449878,474931,519173,759855,770071,871280,1004273
T102	l4	V2	Cluster 204	473	T102	l4	V2	Cluster 253	1698	113	33251,36635,48813,57414,59592,60335,71743,73733,74045,84365,85357,89747,90732,95692,97773,111184,119338,121022,124975,126339,129114,143480,145338,146908,149159,149189,162622,165491,195955,197844,202822,231421,240929,243729,245522,246958,255950,260218,266705,282907,283390,293533,295561,299138,302433,304850,306205,307904,315889,332873,335016,343144,355547,360646,364955,386083,389912,403151,410207,4…
T102	l4	V2	Cluster 207	1377	T102	l4	V2	Cluster 260	926	524	8668,10603,15986,16079,20529,20923,21571,22452,22957,24389,25436,25854,26676,27002,30263,30634,35084,37256,38225,41847,42122,42372,44476,48295,54152,56354,56708,57904,62488,64813,66483,66926,67559,70137,70988,74088,75091,75989,77666,80074,82656,83848,84092,85141,87359,88335,93472,95493,96208,97299,97760,98530,98620,100044,100934,102189,104659,109504,111550,114967,118586,118987,129260,130727,13235…
T102	l4	V2	Cluster 207	1377	T102	l4	V2	Cluster 253	1698	4	30903,432700,550251,888149
T102	l4	V2	Cluster 207	1377	T102	l4	V2	Cluster 261	115	89	49091,61515,70555,73150,76151,85484,89025,90716,102462,103530,110016,119351,122504,134716,136782,152787,163364,209779,241497,250377,270368,277248,302091,303213,307939,320206,343251,343826,343911,363036,371244,375199,388735,390993,403129,408874,413472,421615,434441,435722,442380,456845,472529,478235,490611,492649,493498,496026,512239,514608,521181,543590,562425,603282,604223,613202,619646,626091,6…
T102	l4	V2	Cluster 207	1377	T102	l4	V2	Cluster 257	70	15	133816,151108,155520,164647,185769,198708,210052,321745,328924,351473,483388,497737,619131,672453,798155
T102	l4	V2	Cluster 208	504	T102	l4	V2	Cluster 258	23	6	7040,27231,470332,709851,825790,842232
T102	l4	V2	Cluster 208	504	T102	l4	V2	Cluster 254	27	20	23623,120050,125475,176391,259549,271697,278806,279466,369908,418546,424180,500833,614263,658473,660072,708177,710142,744403,832907,972352
T102	l4	V2	Cluster 208	504	T102	l4	V2	Cluster 262	21	12	50537,55573,101388,143367,162269,402107,466825,614776,633638,676886,758458,863222
T102	l4	V2	Cluster 208	504	T102	l4	V2	Cluster 263	158	7	143681,424932,608553,794255,826579,950257,1005544
T102	l4	V2	Cluster 211	483	T102	l4	V2	Cluster 266	2778	140	6650,15502,24106,24444,25275,26033,26662,36979,46999,49215,59188,60998,81339,85045,89258,103585,104842,105089,105262,121689,128741,149660,165180,177358,185264,188785,189614,201494,222717,228135,229267,238330,241990,251411,252113,258473,264159,269906,270011,295957,304193,307161,318039,322486,328021,333672,349684,349927,362355,367978,369683,370449,379148,388737,410649,411503,414558,419823,422186,43…
T102	l4	V2	Cluster 211	483	T102	l4	V2	Cluster 260	926	114	24980,66372,78540,80680,92806,94156,96456,106265,114811,115358,121772,123547,155110,162988,174711,198326,209591,212807,223087,242392,243208,254149,256262,261135,278063,287338,291590,293024,298449,308594,311788,315125,319557,320482,320817,321245,323511,349092,361318,364580,376939,377765,378932,382671,386284,393500,396148,414518,419241,429421,447751,451217,454878,457375,461510,465566,468456,474427,…
T102	l4	V2	Cluster 212	175	T102	l4	V2	Cluster 266	2778	167	25811,28319,33286,35644,37834,49508,70978,79326,87770,87771,103212,115756,120435,141408,152490,158059,160759,160988,161009,165529,179357,179779,181965,189131,189653,190085,194883,207042,210935,211900,214189,229189,233511,235114,241219,275318,279151,287841,295686,298790,308517,318515,321036,326146,331322,331639,339244,347713,352751,359233,362376,366661,367848,371472,374018,377513,380516,385279,386…
T102	l4	V2	Cluster 213	186	T102	l4	V2	Cluster 267	221	10	102309,142464,275880,351065,368284,370105,633098,650668,738881,796894
T102	l4	V2	Cluster 214	25	T102	l4	V2	Cluster 266	2778	19	36776,81571,110417,211284,258895,275888,300464,360565,469307,604717,671381,688571,691277,697250,869668,887203,948207,949008,1012872
T102	l4	V1	Cluster 218	142	T102	l4	V1	Cluster 273	73	11	79786,101417,206337,244529,344877,417783,423815,556459,851683,855319,937924
T102	l4	V1	Cluster 218	142	T102	l4	V1	Cluster 280	76	19	108052,178610,229832,267580,287750,309871,325236,337477,357867,400992,531021,601203,604832,631345,654971,752487,925302,990962,1023023
T102	l4	V2	Cluster 220	98	T102	l4	V2	Cluster 282	82	8	76810,132117,133822,347657,717400,862849,890546,912533
T102	l4	V1	Cluster 223	117	T102	l4	V1	Cluster 291	57	20	82078,132530,278339,356282,369625,392362,405008,425637,439048,521561,572251,579006,637048,643494,678554,712034,751094,831212,858747,905877
T102	l4	V1	Cluster 224	459	T102	l4	V1	Cluster 286	15	15	73480,142995,153854,171766,209373,214947,227543,235773,349524,415048,479548,661027,932497,993520,1005268
T102	l4	V1	Cluster 224	459	T102	l4	V1	Cluster 283	26	23	92471,100249,192576,254835,274598,297147,308364,351009,397635,524238,534668,592007,593035,611305,635309,705913,738194,807113,818183,909844,949941,956580,1007567
T102	l4	V1	Cluster 224	459	T102	l4	V1	Cluster 288	2	1	202511
T102	l4	V1	Cluster 224	459	T102	l4	V1	Cluster 285	50	4	220645,296797,418831,848078
T102	l4	V1	Cluster 225	471	T102	l4	V1	Cluster 287	6	6	213439,307639,410386,981277,1001231,1020006
T102	l4	V1	Cluster 228	369	T102	l4	V1	Cluster 290	27	3	63334,104684,999636
T102	l4	V2	Cluster 232	74	T102	l4	V2	Cluster 297	2	1	63388
T102	l4	V1	Cluster 233	153	T102	l4	V1	Cluster 296	8	3	309857,512995,611316
T102	l4	V1,V2	Cluster 235	1610	T102	l4	V1	Cluster 301	145	107	37188,52208,72742,97697,99470,125128,131233,133257,134455,137478,155129,161028,161205,166404,185258,193173,199471,202202,214389,219488,219644,223521,229333,236943,245502,249292,257236,260402,262398,265719,275290,302237,308739,308842,309529,315236,321295,329241,331167,335288,337356,339021,347748,352054,378907,381136,392156,404005,408910,417743,434761,436593,444282,447361,454783,471003,472316,48227…
T102	l4	V1,V2	Cluster 235	1610	T102	l4	V1	Cluster 303	3	3	182407,355474,361938
T102	l4	V2	Cluster 236	37	T102	l4	V2	Cluster 299	70	4	7500,214635,574713,634838
T102	l4	V2	Cluster 237	70	T102	l4	V2	Cluster 302	131	22	44841,100529,105219,186377,187493,200403,215318,215580,220945,223474,278752,394750,466345,472458,504788,532030,608083,652206,674819,707706,932659,1013259
T102	l4	V2	Cluster 238	121	T102	l4	V2	Cluster 302	131	19	8915,38969,63321,159444,193817,253400,412519,589625,605431,616560,652749,686818,698514,831637,857631,888965,953697,973164,1012470
T102	l4	V2	Cluster 240	182	T102	l4	V2	Cluster 305	2	1	734887
T102	l4	V2	Cluster 242	67	T102	l4	V2	Cluster 304	16	8	173992,221145,361413,371238,493502,586582,642916,922697
T102	l4	V2	Cluster 245	1252	T102	l4	V2	Cluster 309	257	147	32402,38109,40549,43436,91618,96514,119894,124632,132439,137187,139613,162240,162599,164577,177857,180567,191314,191480,192290,198562,206163,211181,224599,224912,229381,233842,237014,266709,284880,290344,296658,298715,299813,304817,306635,312257,315178,315860,315884,319746,333030,344518,351778,360992,361700,377470,379291,381971,382444,383962,385191,387666,388904,397831,404906,406320,411192,413931…
T102	l4	V2	Cluster 248	752	T102	l4	V2	Cluster 311	348	73	35683,67813,71102,76269,82026,145863,153414,157767,166172,172454,188815,209572,239781,266408,266711,273013,285420,289744,296590,319272,319946,332574,336812,360622,373335,395109,404876,409335,416311,431375,433192,438304,450614,459539,462053,469464,478165,482467,488133,513174,514417,518903,523635,531581,535736,572778,587965,591161,595277,604540,611096,611098,639328,648860,674567,701962,713081,72504…
T102	l4	V2	Cluster 249	25	T102	l4	V2	Cluster 313	183	14	5642,18247,136867,191968,412368,479159,562753,573852,651629,684574,840068,841340,890757,928563
T102	l4	V2	Cluster 251	283	T102	l4	V2	Cluster 313	183	49	30987,52187,95693,96223,113663,134277,141347,194554,212643,234604,250071,259771,342309,389896,447295,447447,458933,477393,487745,545872,569242,581932,588577,614444,619824,638320,641266,657232,711183,717256,735738,762166,767199,773909,800473,816870,835831,845246,862958,886121,911876,953020,959976,961576,994527,995030,1001208,1016412,1018097
T102	l4	V2	Cluster 251	283	T102	l4	V2	Cluster 318	240	5	77619,389203,518611,591224,678698
[truncated: 39,548 more rows]

## Sheet: Table S4
Table S4. Enrichment analysis of hierarchical clustering of neuronal clusters for DMN, visual system, and somatosensory system-related brain regions.
[truncated: 19 more rows]
